# Supplementary material for: N,N′-Bis[(E)-4-nitro­benzyl­idene]-4,4′-oxydianiline
Source: Acta Crystallogr Sect E Struct Rep Online. 2009 Aug 29;65(Pt 9):o2263. doi: 10.1107/S1600536809033844 (PMC2969895; doi:10.1107/S1600536809033844)
Supplement: Supplementary file 2 [file e-65-o2263-Isup2.hkl]

# 
# h,k,l, Fc-squared, Fo-squared, sigma(Fo-squared) and status flag 
# 
data_I
_shelx_title ' P-1 in P-1' 
_shelx_refln_list_code          4 
_shelx_F_calc_maximum      173.96 
_exptl_crystal_F_000       484.00 
_reflns_d_resolution_high  0.8409 
 
loop_ 
 _symmetry_equiv_pos_as_xyz 
 'x, y, z' 
 '-x, -y, -z' 
 
_cell_length_a     8.3322 
_cell_length_b     9.0716 
_cell_length_c    17.1065 
_cell_angle_alpha  74.714 
_cell_angle_beta   78.885 
_cell_angle_gamma  64.643 
 
_shelx_F_squared_multiplier     1.000 
 
loop_ 
 _refln_index_h 
 _refln_index_k 
 _refln_index_l 
 _refln_F_squared_calc 
 _refln_F_squared_meas 
 _refln_F_squared_sigma 
 _refln_observed_status 
   1   0   0      670.91      621.18      8.28 o 
   2   0   0     4457.12     4393.12     31.64 o 
   3   0   0      205.31      191.48      8.65 o 
   4   0   0       11.76       10.79      0.83 o 
   5   0   0       72.04       73.59      2.66 o 
   6   0   0      123.72      123.94      4.82 o 
   7   0   0       88.73       98.00      2.82 o 
   8   0   0       24.98       29.73      1.83 o 
  -8   1   0        7.68        8.80      1.49 o 
  -6   1   0       27.60       27.57      1.49 o 
  -5   1   0        0.01       -0.33      0.83 o 
  -4   1   0      157.53      153.08      6.15 o 
  -3   1   0       16.14       15.78      0.83 o 
  -2   1   0     1280.98     1234.14     18.85 o 
  -1   1   0       33.33       29.74      1.16 o 
   0   1   0      483.97      437.13      4.64 o 
   1   1   0      561.05      525.07      7.91 o 
   2   1   0       98.45      104.10      3.49 o 
   3   1   0      475.80      460.60     12.18 o 
   4   1   0       68.21       68.94      1.99 o 
   5   1   0        0.38        1.33      0.83 o 
   6   1   0       65.71       64.61      2.16 o 
   7   1   0      284.84      283.79     10.31 o 
   8   1   0       23.44       23.58      1.66 o 
   9   1   0        4.06        4.48      1.33 o 
  -8   2   0        1.93        1.99      1.49 o 
  -7   2   0        0.17        0.66      1.16 o 
  -6   2   0       30.94       32.55      1.66 o 
  -5   2   0      219.44      220.24      7.81 o 
  -4   2   0       16.16       23.08      1.16 o 
  -3   2   0      840.44      836.89     20.54 o 
  -2   2   0     1361.36     1398.80     22.67 o 
  -1   2   0      598.70      568.97     12.87 o 
   0   2   0      160.60      152.81      4.34 o 
   1   2   0     1398.62     1329.60     16.12 o 
   2   2   0    22081.04    23908.72     81.80 o 
   3   2   0     1056.15      958.38     17.28 o 
   4   2   0      207.13      216.36      7.48 o 
   5   2   0      154.40      168.70      6.32 o 
   6   2   0       28.73       26.57      1.33 o 
   7   2   0       12.63        9.80      1.33 o 
   8   2   0        0.90        2.16      1.16 o 
   9   2   0        3.04        2.99      1.33 o 
  -7   3   0        0.06        1.83      1.33 o 
  -6   3   0        4.61        5.48      1.16 o 
  -5   3   0       46.72       58.79      2.66 o 
  -4   3   0       44.58       45.51      1.66 o 
  -3   3   0       99.66      113.31      4.49 o 
  -2   3   0       89.23       86.73      3.16 o 
  -1   3   0        6.72        7.31      0.66 o 
   0   3   0        5.51        7.65      0.35 o 
   1   3   0      195.50      182.53      7.99 o 
   2   3   0      246.17      239.86      8.82 o 
   3   3   0      736.34      727.02     16.37 o 
   4   3   0      774.53      779.37     18.87 o 
   5   3   0       21.32       15.11      1.00 o 
   6   3   0        0.41        0.66      1.00 o 
   7   3   0        1.92        1.33      1.00 o 
   8   3   0        5.87        5.31      1.16 o 
   9   3   0       15.06       15.94      1.66 o 
  -6   4   0        3.38        3.32      1.33 o 
  -5   4   0        9.11        9.13      1.33 o 
  -4   4   0        0.92       -0.17      1.00 o 
  -3   4   0      513.38      498.58     20.14 o 
  -2   4   0       48.44       46.17      1.49 o 
  -1   4   0       23.72       20.59      1.00 o 
   0   4   0        2.65        3.71      0.40 o 
   1   4   0     1122.28     1123.51     20.94 o 
   2   4   0      377.65      422.52     13.32 o 
   3   4   0     1495.28     1531.34     25.68 o 
   4   4   0      525.88      537.83     16.49 o 
   5   4   0      786.53      797.23     23.35 o 
   6   4   0       23.23       23.75      1.33 o 
   7   4   0        3.71        3.15      1.00 o 
   8   4   0        5.67        5.65      1.16 o 
   9   4   0        8.34        6.64      1.49 o 
  -5   5   0        2.90        6.97      1.33 o 
  -3   5   0       80.03       78.57      3.49 o 
  -2   5   0      113.70      115.80      4.82 o 
  -1   5   0        5.29        6.64      1.00 o 
   0   5   0       12.06       14.38      1.16 o 
   1   5   0       45.59       48.67      1.49 o 
   2   5   0       11.12       12.95      0.83 o 
   3   5   0      288.63      286.78     12.81 o 
   4   5   0      189.87      210.12      8.15 o 
   5   5   0      130.39      129.27      4.65 o 
   6   5   0      149.93      155.37      6.65 o 
   7   5   0        0.00        0.50      1.00 o 
   8   5   0        1.11        1.33      1.16 o 
   9   5   0       14.25       17.77      1.66 o 
  -4   6   0        8.38        7.47      1.33 o 
  -3   6   0        1.40       -0.17      1.00 o 
  -2   6   0      370.86      375.20     13.30 o 
  -1   6   0      244.46      236.06      8.81 o 
   0   6   0      170.08      177.66      6.56 o 
   1   6   0       95.12      100.84      3.49 o 
   2   6   0       14.23       16.61      1.16 o 
   3   6   0        2.09        1.66      0.83 o 
   4   6   0      284.74      294.34     11.47 o 
   5   6   0       50.94       46.17      1.66 o 
   6   6   0       32.95       32.55      1.49 o 
   7   6   0        3.55        1.16      1.00 o 
   8   6   0        3.73        2.66      1.16 o 
   9   6   0       52.09       50.32      2.49 o 
  -3   7   0       16.95       14.95      1.49 o 
  -2   7   0       84.01       86.71      4.32 o 
  -1   7   0       31.55       32.38      1.66 o 
   0   7   0      464.06      468.16     15.11 o 
   1   7   0       47.45       45.34      1.99 o 
   2   7   0        0.63        0.66      0.83 o 
   3   7   0        8.82        8.80      1.16 o 
   4   7   0       35.72       38.53      1.66 o 
   5   7   0      309.81      306.44     10.31 o 
   6   7   0        2.83        2.32      1.00 o 
   7   7   0        1.12        2.49      1.16 o 
   8   7   0       14.30       10.46      1.49 o 
   9   7   0        5.47        4.82      1.49 o 
  -2   8   0        7.70        7.80      1.33 o 
  -1   8   0        3.73        4.65      1.16 o 
   0   8   0       30.22       27.13      1.11 o 
   1   8   0      193.79      200.41      8.14 o 
   2   8   0       27.30       26.07      1.66 o 
   3   8   0        5.64        5.81      1.00 o 
   4   8   0       10.37        6.97      1.16 o 
   5   8   0        6.33        5.81      1.16 o 
   6   8   0       27.68       26.07      1.66 o 
   7   8   0        1.60        1.33      1.16 o 
   8   8   0       30.54       33.38      1.99 o 
  -1   9   0        0.07        1.99      1.16 o 
   0   9   0        1.77        2.06      1.49 o 
   1   9   0        0.63        0.50      1.00 o 
   2   9   0       38.97       43.01      1.99 o 
   3   9   0       28.28       34.54      1.83 o 
   4   9   0        8.21        8.97      1.33 o 
   5   9   0        0.77       -0.17      1.00 o 
   6   9   0       18.49       16.94      1.49 o 
   7   9   0        2.11        2.82      1.16 o 
   2  10   0        0.29        0.00      1.16 o 
   3  10   0        0.71        1.00      1.16 o 
   4  10   0        0.19       -0.83      1.33 o 
   5  10   0        0.79        2.66      1.16 o 
   6  10   0        2.35        2.82      1.33 o 
  -5 -10   1        1.72       -1.49      1.49 o 
  -4 -10   1        4.66        6.48      1.49 o 
  -3 -10   1        0.48       -0.17      1.33 o 
  -2 -10   1        5.03        4.48      1.33 o 
  -7  -9   1        0.51        1.49      1.16 o 
  -6  -9   1        1.01        1.33      1.16 o 
  -5  -9   1        0.52        1.33      1.16 o 
  -4  -9   1        0.11       -0.66      1.33 o 
  -3  -9   1       61.96       51.49      2.82 o 
  -2  -9   1        0.02       -1.16      1.16 o 
  -1  -9   1        7.20        8.47      1.16 o 
   0  -9   1       13.50       17.18      1.16 o 
  -8  -8   1       10.12       14.11      1.66 o 
  -7  -8   1        1.45        2.16      1.16 o 
  -6  -8   1       12.51        9.47      1.33 o 
  -5  -8   1       29.33       26.90      1.66 o 
  -4  -8   1       22.78       15.61      1.33 o 
  -3  -8   1       18.39       14.95      1.33 o 
  -2  -8   1       11.67       15.44      1.33 o 
  -1  -8   1       17.76       18.10      1.33 o 
   0  -8   1        2.25        3.22      0.76 o 
   1  -8   1        7.50        6.31      1.33 o 
   2  -8   1        8.06        5.65      1.33 o 
  -9  -7   1       12.00        9.13      1.66 o 
  -8  -7   1       19.88       16.11      1.66 o 
  -7  -7   1        3.65        3.99      1.16 o 
  -6  -7   1      200.44      211.72      9.97 o 
  -5  -7   1        0.03       -1.00      1.00 o 
  -4  -7   1        5.36        2.99      1.00 o 
  -3  -7   1       21.34       19.10      1.33 o 
  -2  -7   1       31.01       27.24      1.33 o 
  -1  -7   1      157.73      161.68      6.81 o 
   0  -7   1      123.31      122.68      2.99 o 
   1  -7   1       53.80       48.83      2.49 o 
   2  -7   1       63.80       70.26      2.99 o 
   3  -7   1       10.35       10.30      1.49 o 
  -9  -6   1        0.10       -1.33      1.33 o 
  -8  -6   1       26.67       27.73      1.83 o 
  -7  -6   1       18.90       17.10      1.49 o 
  -6  -6   1      201.74      206.41      7.81 o 
  -5  -6   1      219.94      212.10      8.14 o 
  -4  -6   1       51.07       47.83      1.66 o 
  -3  -6   1      241.40      246.23      8.48 o 
  -2  -6   1        8.38        9.30      1.00 o 
  -1  -6   1       38.69       39.36      1.49 o 
   0  -6   1       32.40       31.24      0.94 o 
   1  -6   1     1363.62     1389.27     36.26 o 
   2  -6   1       50.67       50.49      1.83 o 
   3  -6   1       11.75       12.45      1.33 o 
   4  -6   1        0.00        1.49      1.16 o 
  -9  -5   1       49.98       56.47      2.82 o 
  -8  -5   1       30.87       24.25      1.83 o 
  -7  -5   1       23.32       21.26      1.49 o 
  -6  -5   1      209.12      203.94      8.31 o 
  -5  -5   1       52.36       48.50      1.66 o 
  -4  -5   1       11.99       11.79      1.00 o 
  -3  -5   1      278.18      283.42     13.47 o 
  -2  -5   1      107.52      124.12      3.82 o 
  -1  -5   1       23.80       21.92      1.00 o 
   0  -5   1       29.66       28.74      1.58 o 
   1  -5   1      515.45      497.34     18.32 o 
   2  -5   1       32.45       26.90      1.33 o 
   3  -5   1       82.50       76.58      3.16 o 
   4  -5   1        1.01        1.33      1.00 o 
   5  -5   1       17.55       18.76      1.49 o 
  -9  -4   1        2.03        0.17      1.33 o 
  -8  -4   1       22.97       23.75      1.66 o 
  -7  -4   1        0.97        2.16      1.16 o 
  -6  -4   1        0.74        1.00      1.00 o 
  -5  -4   1        0.87        1.49      0.83 o 
  -4  -4   1       12.06       15.28      1.00 o 
  -3  -4   1     1129.56     1201.84     23.10 o 
  -2  -4   1       51.80       45.68      1.50 o 
  -1  -4   1     4351.40     4566.15     43.72 o 
   0  -4   1       86.24       95.91      2.59 o 
   1  -4   1        0.42       -0.17      0.66 o 
   2  -4   1        2.23        1.00      0.83 o 
   3  -4   1      407.20      378.85     18.63 o 
   4  -4   1       15.60       16.44      1.33 o 
   5  -4   1       24.03       24.41      1.49 o 
   6  -4   1        0.22       -1.00      1.00 o 
  -9  -3   1        5.74        2.32      1.49 o 
  -8  -3   1        7.32        7.97      1.33 o 
  -7  -3   1       15.33       15.61      1.33 o 
  -6  -3   1       19.89       22.58      1.33 o 
  -5  -3   1       27.44       26.24      1.16 o 
  -4  -3   1     2396.91     2442.28     33.75 o 
  -3  -3   1        0.07        0.50      0.50 o 
  -2  -3   1      100.08      109.03      3.99 o 
  -1  -3   1        2.78        3.65      0.50 o 
   0  -3   1       79.90       72.15      1.75 o 
   1  -3   1       23.31       27.07      0.83 o 
   2  -3   1      236.68      223.02      7.32 o 
   3  -3   1      116.64      142.90      5.65 o 
   4  -3   1        0.67        1.66      0.83 o 
   5  -3   1        0.01       -0.50      1.00 o 
   6  -3   1        1.14        1.16      1.16 o 
   7  -3   1        0.20        1.16      1.33 o 
  -9  -2   1        7.66       10.46      1.66 o 
  -8  -2   1        4.30        5.15      1.33 o 
  -7  -2   1        1.92        0.50      1.16 o 
  -6  -2   1        0.79        2.32      1.00 o 
  -5  -2   1       72.29       79.90      2.49 o 
  -4  -2   1       46.19       41.86      1.49 o 
  -3  -2   1        0.04        1.16      0.50 o 
  -2  -2   1      386.30      377.32     10.68 o 
  -1  -2   1       37.50       45.19      1.66 o 
   0  -2   1     1389.12     1350.07     19.20 o 
   1  -2   1       11.31       10.13      0.66 o 
   2  -2   1       16.95       19.76      1.16 o 
   3  -2   1      658.08      728.62     19.68 o 
   4  -2   1       60.27       68.93      2.49 o 
   5  -2   1       23.46       26.74      1.49 o 
   6  -2   1       20.29       23.08      1.49 o 
   7  -2   1        0.04       -0.33      1.16 o 
   8  -2   1        0.24        1.99      1.33 o 
  -9  -1   1        1.18        0.33      1.33 o 
  -8  -1   1       11.07       11.29      1.49 o 
  -7  -1   1       38.64       38.20      1.83 o 
  -6  -1   1       67.97       71.09      2.33 o 
  -5  -1   1        5.22        7.31      0.83 o 
  -4  -1   1      137.45      136.79      5.15 o 
  -3  -1   1      229.46      232.97      8.99 o 
  -2  -1   1     3646.91     3467.75     27.34 o 
  -1  -1   1      510.83      468.48      8.22 o 
   0  -1   1     1071.65      993.81      8.77 o 
   1  -1   1     1580.98     1522.71     16.68 o 
   2  -1   1     1505.58     1528.70     20.92 o 
   3  -1   1       41.82       36.87      1.49 o 
   4  -1   1      654.34      698.55     19.84 o 
   5  -1   1        3.39        3.32      1.00 o 
   6  -1   1        3.20        1.99      1.00 o 
   7  -1   1        0.05       -1.00      1.16 o 
   8  -1   1       17.42       19.93      1.66 o 
  -8   0   1        0.18        2.49      1.33 o 
  -7   0   1       27.21       26.40      1.49 o 
  -6   0   1        5.71        6.48      1.16 o 
  -5   0   1      225.19      217.13      8.15 o 
  -4   0   1       97.76       96.70      3.66 o 
  -3   0   1       40.10       41.19      1.66 o 
  -2   0   1      659.47      642.38     12.22 o 
  -1   0   1      350.61      311.24      6.36 o 
   1   0   1      556.78      504.99      7.91 o 
   2   0   1     8606.16     8913.63     45.89 o 
   3   0   1      263.30      285.79      9.82 o 
   4   0   1       26.12       28.40      1.00 o 
   5   0   1     1338.22     1332.07     29.61 o 
   6   0   1       87.03       82.06      2.99 o 
   7   0   1       29.59       32.05      1.66 o 
   8   0   1       21.25       20.92      1.83 o 
  -8   1   1       40.10       43.51      2.49 o 
  -7   1   1       13.19       16.44      1.49 o 
  -6   1   1       25.41       26.57      1.49 o 
  -5   1   1      145.31      151.88      5.65 o 
  -4   1   1        3.74        3.99      0.83 o 
  -3   1   1        2.23        1.33      0.66 o 
  -2   1   1       50.56       51.50      1.83 o 
  -1   1   1        8.09       11.62      0.50 o 
   0   1   1      559.13      462.83      4.89 o 
   1   1   1      845.90      797.91      9.50 o 
   2   1   1     2843.35     2836.65     23.70 o 
   3   1   1      409.84      425.32     11.50 o 
   4   1   1       86.75       73.77      2.66 o 
   5   1   1       44.88       46.01      1.49 o 
   6   1   1      115.13      112.31      4.49 o 
   7   1   1       23.45       23.58      1.49 o 
   8   1   1        6.51        6.31      1.33 o 
   9   1   1        0.00       -1.33      1.33 o 
  -7   2   1        4.96        4.32      1.33 o 
  -6   2   1       32.39       35.04      1.83 o 
  -5   2   1        4.75        7.64      1.16 o 
  -4   2   1        0.12       -0.83      0.83 o 
  -3   2   1      470.46      487.54     16.49 o 
  -2   2   1      558.38      490.14     14.01 o 
  -1   2   1      293.82      318.52      9.50 o 
   0   2   1     1604.69     1433.88     25.32 o 
   1   2   1      840.55      793.52     12.29 o 
   2   2   1     8615.47     8962.07     46.36 o 
   3   2   1     1424.79     1413.73     20.54 o 
   4   2   1      136.39      138.46      4.82 o 
   5   2   1       51.71       55.81      2.66 o 
   6   2   1      124.89      132.26      4.98 o 
   7   2   1      141.75      136.24      5.15 o 
   8   2   1       51.00       50.32      1.99 o 
   9   2   1        7.79        8.63      1.49 o 
  -7   3   1        0.43        1.00      1.16 o 
  -6   3   1       10.14       10.96      1.33 o 
  -5   3   1      178.23      213.54      8.64 o 
  -4   3   1        0.61        0.66      0.83 o 
  -3   3   1      231.84      236.77      8.15 o 
  -2   3   1        4.72        2.99      0.66 o 
  -1   3   1       94.57      101.87      3.82 o 
   0   3   1        5.25        5.93      0.83 o 
   1   3   1      774.89      776.60     14.90 o 
   2   3   1       11.93       12.46      0.66 o 
   3   3   1      636.14      629.83     15.03 o 
   4   3   1      564.13      612.72     17.01 o 
   5   3   1      130.11      149.73      5.65 o 
   6   3   1       37.97       40.52      1.49 o 
   7   3   1        1.87        1.16      1.00 o 
   8   3   1        0.60        0.83      1.00 o 
   9   3   1        3.29        3.15      1.33 o 
  -6   4   1        0.57       -0.66      1.16 o 
  -5   4   1      144.49      134.08      4.15 o 
  -4   4   1       58.19       52.15      1.83 o 
  -3   4   1      130.49      131.93      6.31 o 
  -2   4   1        7.91        8.47      0.83 o 
  -1   4   1       26.36       26.74      1.16 o 
   0   4   1        1.94        2.38      0.91 o 
   1   4   1      132.13      132.65      4.65 o 
   2   4   1      602.72      548.13     15.02 o 
   3   4   1     1010.57     1052.84     21.25 o 
   4   4   1      493.90      501.94     15.99 o 
   5   4   1       80.31       77.75      2.82 o 
   6   4   1        0.41       -0.33      0.83 o 
   7   4   1        5.01        1.99      1.00 o 
   8   4   1        7.70        6.48      1.33 o 
   9   4   1       14.46       13.78      1.49 o 
  -5   5   1        3.72        0.00      1.16 o 
  -4   5   1        0.26        0.83      1.00 o 
  -3   5   1       37.61       38.36      1.66 o 
  -2   5   1       12.82        9.63      1.16 o 
  -1   5   1        9.02        8.47      1.00 o 
   0   5   1       24.65       22.24      1.25 o 
   1   5   1      231.09      222.00      7.32 o 
   2   5   1      215.40      264.06     12.47 o 
   3   5   1       18.85       15.28      1.00 o 
   4   5   1       70.49       77.91      2.49 o 
   5   5   1       35.05       36.54      1.49 o 
   6   5   1       86.35       93.03      2.82 o 
   7   5   1       75.53       81.06      3.99 o 
   8   5   1       18.48       19.60      1.49 o 
   9   5   1        0.39        0.83      1.16 o 
  -4   6   1        0.85       -0.66      1.16 o 
  -3   6   1       33.77       29.39      1.66 o 
  -2   6   1       21.41       22.75      1.49 o 
  -1   6   1      117.97      124.77      4.98 o 
   0   6   1      169.12      156.68      3.99 o 
   1   6   1       83.81       89.87      4.32 o 
   2   6   1       18.19       14.78      1.00 o 
   3   6   1       24.74       24.41      1.16 o 
   4   6   1      205.68      215.60      8.15 o 
   5   6   1       23.92       23.08      1.33 o 
   6   6   1       22.95       25.91      1.49 o 
   7   6   1      143.35      152.19      5.48 o 
   8   6   1        9.75       11.13      1.33 o 
   9   6   1       39.28       38.69      2.16 o 
  -3   7   1        2.21        3.49      1.16 o 
  -2   7   1       44.63       46.67      2.33 o 
  -1   7   1      143.61      159.17      6.31 o 
   0   7   1       25.30       25.45      1.06 o 
   1   7   1       21.69       20.59      1.33 o 
   2   7   1       25.85       22.09      1.33 o 
   3   7   1       10.13        9.13      1.00 o 
   4   7   1        6.30        5.31      1.00 o 
   5   7   1        3.34        3.99      1.00 o 
   6   7   1        9.92        9.63      1.16 o 
   7   7   1       72.36       76.90      2.66 o 
   8   7   1       25.06       23.25      1.66 o 
   9   7   1        2.31        2.99      1.33 o 
  -2   8   1        0.74       -1.00      1.16 o 
  -1   8   1        1.84        2.82      1.16 o 
   0   8   1       19.37       16.33      0.99 o 
   1   8   1       57.80       55.64      2.66 o 
   2   8   1        4.87        6.64      1.16 o 
   3   8   1       21.04       18.10      1.33 o 
   4   8   1        3.91        4.32      1.00 o 
   5   8   1        1.65        1.33      1.16 o 
   6   8   1        0.15       -1.00      1.00 o 
   7   8   1        1.83        0.17      1.16 o 
   8   8   1        5.15        7.31      1.33 o 
  -1   9   1        0.16       -0.66      1.49 o 
   0   9   1        0.97        1.91      0.82 o 
   1   9   1        3.63        3.49      1.16 o 
   2   9   1       42.69       44.67      1.99 o 
   3   9   1       16.01       18.60      1.49 o 
   4   9   1       37.00       32.38      1.66 o 
   5   9   1        0.00       -0.50      1.00 o 
   6   9   1        6.45        5.15      1.16 o 
   7   9   1        3.37        2.16      1.16 o 
   8   9   1        0.14       -0.17      1.16 o 
   2  10   1        1.80        1.99      1.16 o 
   3  10   1        4.76        4.48      1.16 o 
   4  10   1       10.48       11.13      1.49 o 
   5  10   1        0.16        0.17      1.16 o 
   6  10   1        0.64        1.66      1.33 o 
  -4 -10   2        4.90        3.65      1.33 o 
  -3 -10   2        2.75        5.48      1.33 o 
  -7  -9   2        0.78        3.65      1.33 o 
  -6  -9   2        2.07        1.99      1.33 o 
  -5  -9   2        6.68        9.30      1.49 o 
  -4  -9   2        4.35        2.49      1.16 o 
  -3  -9   2       89.97       84.38      2.82 o 
  -2  -9   2       17.09       17.44      1.66 o 
  -1  -9   2        0.21        0.83      1.00 o 
   0  -9   2        0.01       -0.86      0.87 o 
  -8  -8   2        7.23        9.96      1.66 o 
  -7  -8   2        8.14        8.47      1.33 o 
  -6  -8   2        1.33        3.32      1.16 o 
  -5  -8   2       18.73       19.60      1.49 o 
  -4  -8   2       74.50       60.96      2.16 o 
  -3  -8   2       56.37       54.31      2.49 o 
  -2  -8   2      114.75       99.34      4.32 o 
  -1  -8   2       38.11       33.88      1.66 o 
   0  -8   2       10.86       11.21      1.00 o 
   1  -8   2        5.63        6.14      1.16 o 
   2  -8   2        1.33       -0.17      1.16 o 
  -8  -7   2        0.11        0.50      1.16 o 
  -7  -7   2        2.47        3.49      1.16 o 
  -6  -7   2        2.78        1.33      1.16 o 
  -5  -7   2       39.07       40.69      1.66 o 
  -4  -7   2       36.13       30.23      1.49 o 
  -3  -7   2        4.87        4.98      1.00 o 
  -2  -7   2        0.64        0.33      1.00 o 
  -1  -7   2      182.28      184.63      8.14 o 
   0  -7   2        7.14        7.64      1.16 o 
   1  -7   2        0.00        0.00      1.00 o 
   2  -7   2       54.09       55.14      2.16 o 
   3  -7   2       33.84       37.03      1.99 o 
  -9  -6   2        0.97        1.99      1.49 o 
  -8  -6   2        6.45        6.48      1.33 o 
  -7  -6   2      139.53      130.09      4.32 o 
  -6  -6   2       86.41       91.03      3.32 o 
  -5  -6   2        1.37        1.33      1.00 o 
  -4  -6   2      131.02      130.43      5.32 o 
  -3  -6   2      140.13      143.40      5.48 o 
  -2  -6   2       86.41       82.89      2.82 o 
  -1  -6   2       31.49       32.72      1.49 o 
   0  -6   2      118.22      121.33      3.90 o 
   1  -6   2      300.74      336.20     12.30 o 
   2  -6   2        2.85        2.82      1.00 o 
   3  -6   2       67.00       73.41      2.82 o 
   4  -6   2       11.11       13.78      1.49 o 
  -9  -5   2       29.80       30.56      1.99 o 
  -8  -5   2        5.86        7.47      1.49 o 
  -7  -5   2      508.01      499.52     15.81 o 
  -6  -5   2      155.18      150.55      6.31 o 
  -5  -5   2      166.05      159.70      6.65 o 
  -4  -5   2        4.67        6.31      1.00 o 
  -3  -5   2       33.81       32.72      1.49 o 
  -2  -5   2      149.72      175.67      6.15 o 
  -1  -5   2      134.30      141.25      5.15 o 
   0  -5   2        0.84        0.50      0.47 o 
   1  -5   2       12.70       11.96      1.00 o 
   2  -5   2        8.54        8.14      1.00 o 
   3  -5   2       70.70       73.91      2.99 o 
   4  -5   2       12.53       14.61      1.33 o 
   5  -5   2        0.31       -1.00      1.00 o 
  -9  -4   2        1.74        2.49      1.33 o 
  -8  -4   2       32.92       31.72      1.83 o 
  -7  -4   2        6.39        6.81      1.16 o 
  -6  -4   2       66.27       69.93      2.82 o 
  -5  -4   2       49.39       55.14      2.16 o 
  -4  -4   2        4.51        3.82      0.83 o 
  -3  -4   2        8.69       13.62      0.83 o 
  -2  -4   2       60.23       79.74      3.32 o 
  -1  -4   2     1373.08     1513.55     26.33 o 
   0  -4   2       72.16       70.04      2.10 o 
   1  -4   2      330.05      327.12     13.98 o 
   2  -4   2        5.79        6.31      0.83 o 
   3  -4   2        0.00       -0.17      0.83 o 
   4  -4   2       23.25       18.27      1.33 o 
   5  -4   2       21.74       23.25      1.66 o 
   6  -4   2        0.25        0.00      1.16 o 
  -9  -3   2       10.98        8.47      1.49 o 
  -8  -3   2        0.24       -0.66      1.16 o 
  -7  -3   2        0.23        0.83      1.00 o 
  -6  -3   2        0.74       -0.50      1.00 o 
  -5  -3   2      217.14      209.98      7.81 o 
  -4  -3   2     2916.88     2807.29     37.23 o 
  -3  -3   2       51.41       48.17      1.66 o 
  -2  -3   2      369.69      362.00     11.49 o 
  -1  -3   2      704.50      668.17     15.04 o 
   0  -3   2       35.23       35.47      0.88 o 
   1  -3   2     1828.24     1873.26     27.78 o 
   2  -3   2       22.23       18.60      1.16 o 
   3  -3   2       20.88       15.61      1.00 o 
   4  -3   2        0.52        0.50      0.83 o 
   5  -3   2       43.75       42.35      1.83 o 
   6  -3   2        0.30        0.83      1.16 o 
   7  -3   2        6.39        6.31      1.33 o 
  -9  -2   2       12.30       13.45      1.66 o 
  -8  -2   2       24.43       24.41      1.66 o 
  -7  -2   2        4.13        3.99      1.16 o 
  -6  -2   2        0.44        1.49      1.00 o 
  -5  -2   2        0.60        0.33      0.83 o 
  -4  -2   2      637.19      705.98     18.35 o 
  -3  -2   2      151.50      171.59      5.49 o 
  -2  -2   2      398.30      373.37     10.84 o 
  -1  -2   2     1147.94     1040.63     16.34 o 
   0  -2   2      202.83      185.31      5.91 o 
   1  -2   2      201.22      198.33      8.49 o 
   2  -2   2      220.24      280.28     10.65 o 
   3  -2   2       79.55       76.09      3.49 o 
   4  -2   2      105.99      118.29      4.49 o 
   5  -2   2       31.66       27.90      1.49 o 
   6  -2   2       14.34       14.78      1.33 o 
   7  -2   2        1.61       -1.00      1.16 o 
  -9  -1   2       16.88       19.10      1.99 o 
  -8  -1   2        7.85        9.63      1.49 o 
  -7  -1   2        0.30       -1.00      1.00 o 
  -6  -1   2      204.00      193.47      8.98 o 
  -5  -1   2        0.58        0.00      0.83 o 
  -4  -1   2      153.57      147.77      5.15 o 
  -3  -1   2      170.91      176.61      5.82 o 
  -2  -1   2    22810.30    23126.35     81.05 o 
  -1  -1   2       45.73       38.55      1.33 o 
   0  -1   2        6.32        3.49      0.23 o 
   1  -1   2      460.42      461.78     10.03 o 
   2  -1   2      810.64      758.85     15.40 o 
   3  -1   2      215.54      226.70      9.81 o 
   4  -1   2        6.79       12.79      1.00 o 
   5  -1   2       19.98       27.90      1.33 o 
   6  -1   2       14.84       13.45      1.16 o 
   7  -1   2        0.91        0.50      1.16 o 
   8  -1   2        4.38        7.31      1.33 o 
  -8   0   2        0.03        0.66      1.16 o 
  -7   0   2        0.65        0.17      1.16 o 
  -6   0   2      299.14      274.19     10.81 o 
  -5   0   2       32.92       27.57      1.33 o 
  -4   0   2       17.88       22.75      1.00 o 
  -3   0   2       71.61       72.28      2.66 o 
  -2   0   2      212.00      204.42      7.82 o 
  -1   0   2      600.97      576.89      9.57 o 
   0   0   2       95.55       89.29      3.83 o 
   1   0   2     1135.86     1105.86     12.75 o 
   2   0   2     5184.40     5233.53     35.52 o 
   3   0   2       12.60       18.60      0.83 o 
   4   0   2      178.16      180.05      6.82 o 
   5   0   2      269.55      260.42      8.98 o 
   6   0   2       10.10        6.64      1.16 o 
   7   0   2       25.32       29.39      1.66 o 
   8   0   2        0.38        1.66      1.16 o 
  -8   1   2        0.17        4.82      1.33 o 
  -7   1   2      137.71      139.39      6.15 o 
  -6   1   2       23.96       26.57      1.49 o 
  -5   1   2      176.18      164.20      6.48 o 
  -4   1   2       67.10       62.29      2.49 o 
  -3   1   2       92.83       99.70      4.15 o 
  -2   1   2      573.73      545.46     12.69 o 
  -1   1   2      444.61      400.16      9.36 o 
   0   1   2      702.03      626.43      6.26 o 
   1   1   2        0.68        0.17      0.17 o 
   2   1   2      411.38      387.17      9.35 o 
   3   1   2      302.26      275.29      9.83 o 
   4   1   2       62.57       58.64      2.16 o 
   5   1   2        0.58        1.66      0.83 o 
   6   1   2       69.98       62.29      2.33 o 
   7   1   2      152.16      163.66      6.15 o 
   8   1   2       10.17       10.63      1.33 o 
   9   1   2        3.01        3.15      1.33 o 
  -7   2   2       45.21       47.66      2.16 o 
  -6   2   2       18.51       16.77      1.49 o 
  -5   2   2        5.39        4.82      1.16 o 
  -4   2   2        7.98        7.47      1.00 o 
  -3   2   2       38.89       38.87      1.66 o 
  -2   2   2       95.20       90.07      2.83 o 
  -1   2   2      901.09      895.98     16.10 o 
   0   2   2       15.85       18.69      0.47 o 
   1   2   2      323.38      311.25      7.84 o 
   2   2   2     1587.16     1606.90     19.49 o 
   3   2   2      121.14      118.53      4.16 o 
   4   2   2       33.05       42.02      1.83 o 
   5   2   2      274.63      268.62      8.82 o 
   6   2   2       16.13       19.10      1.16 o 
   7   2   2       36.06       33.88      1.66 o 
   8   2   2        6.09        5.65      1.16 o 
   9   2   2        0.00        0.17      1.16 o 
  -7   3   2        0.00        1.00      1.16 o 
  -6   3   2        3.09        2.32      1.16 o 
  -5   3   2      317.73      326.39     10.64 o 
  -4   3   2       56.91       59.30      1.83 o 
  -3   3   2        0.88        0.66      0.83 o 
  -2   3   2      418.67      431.62     14.65 o 
  -1   3   2       69.34       74.43      2.49 o 
   0   3   2      545.87      552.23     23.87 o 
   1   3   2       67.02       61.82      1.99 o 
   3   3   2     1078.20     1035.61     18.94 o 
   4   3   2       26.05       25.08      1.33 o 
   5   3   2       40.92       54.31      2.16 o 
   6   3   2        5.69        7.97      1.00 o 
   7   3   2        1.63        1.49      1.00 o 
   8   3   2        0.00       -0.50      1.00 o 
   9   3   2        4.37        6.64      1.33 o 
  -6   4   2        5.06        3.82      1.33 o 
  -5   4   2       16.74       23.75      1.66 o 
  -4   4   2      202.15      182.65      7.15 o 
  -3   4   2       29.27       26.07      1.33 o 
  -2   4   2        6.92        8.30      1.00 o 
  -1   4   2       27.04       27.24      1.16 o 
   1   4   2       17.98       21.09      0.83 o 
   2   4   2      334.57      337.00     11.82 o 
   3   4   2      419.22      408.95     13.33 o 
   4   4   2      269.58      291.28     12.81 o 
   5   4   2      200.05      202.32      7.81 o 
   6   4   2        8.55        5.31      1.00 o 
   7   4   2        1.32        0.17      1.00 o 
   8   4   2        6.00        5.98      1.16 o 
   9   4   2        1.88        4.15      1.99 o 
  -5   5   2        0.84        1.66      1.16 o 
  -4   5   2       30.22       29.06      1.66 o 
  -3   5   2      534.76      508.47     16.14 o 
  -2   5   2       15.75       16.11      1.16 o 
  -1   5   2       38.65       38.53      1.49 o 
   0   5   2       13.72       11.13      0.59 o 
   1   5   2      343.32      369.11     13.48 o 
   2   5   2      107.85      126.29      4.65 o 
   3   5   2      596.95      662.08     18.34 o 
   4   5   2       30.54       29.73      1.16 o 
   5   5   2        0.88        1.99      0.83 o 
   6   5   2       15.30       15.44      1.16 o 
   7   5   2        6.84        7.97      1.33 o 
   8   5   2       33.19       34.87      1.83 o 
   9   5   2        4.63        3.99      1.33 o 
  -4   6   2        2.78        2.32      1.16 o 
  -2   6   2      334.96      329.25     12.14 o 
  -1   6   2      263.92      267.17     10.14 o 
   0   6   2        0.18        0.96      0.52 o 
   1   6   2       44.31       51.99      1.99 o 
   2   6   2        6.66        9.96      0.83 o 
   3   6   2        2.75        2.32      0.83 o 
   4   6   2       29.90       33.05      1.33 o 
   5   6   2        1.86        2.16      0.83 o 
   6   6   2       12.40       13.45      1.33 o 
   7   6   2        0.97        1.00      1.00 o 
   8   6   2       35.14       34.38      1.83 o 
   9   6   2       15.40       17.10      1.83 o 
  -3   7   2        0.33        1.00      1.00 o 
  -2   7   2       25.86       25.24      1.49 o 
  -1   7   2      579.17      599.87     26.80 o 
   0   7   2      120.58      113.77      6.98 o 
   1   7   2      229.17      225.40      8.81 o 
   2   7   2      102.29       99.68      3.99 o 
   3   7   2        5.68        4.65      0.83 o 
   4   7   2        2.54        4.32      1.00 o 
   5   7   2      200.55      200.93      7.48 o 
   6   7   2       76.58       82.72      3.16 o 
   7   7   2        2.90        2.49      1.16 o 
   8   7   2       13.59       12.45      1.49 o 
   9   7   2        4.35        3.65      1.33 o 
  -2   8   2       15.06       12.62      1.49 o 
  -1   8   2        8.13        8.47      1.33 o 
   0   8   2        4.96        5.29      1.08 o 
   1   8   2      170.44      184.77      7.48 o 
   2   8   2        0.05       -0.17      0.83 o 
   3   8   2       37.92       34.54      1.66 o 
   4   8   2        0.00       -0.83      0.83 o 
   5   8   2        0.06        0.17      1.00 o 
   6   8   2      130.97      134.90      6.65 o 
   7   8   2       37.95       40.19      1.99 o 
   8   8   2       12.48       10.96      1.49 o 
  -1   9   2        0.49       -0.33      1.16 o 
   0   9   2        0.04        0.66      0.70 o 
   1   9   2        0.37        0.33      1.00 o 
   2   9   2        5.89        4.98      1.16 o 
   3   9   2       44.69       37.53      1.83 o 
   4   9   2        5.30        3.65      1.16 o 
   5   9   2        0.34       -1.00      1.00 o 
   6   9   2        5.22        3.99      1.16 o 
   7   9   2        0.74        2.66      1.16 o 
   8   9   2        6.50        8.80      1.49 o 
   2  10   2        0.05        0.00      1.00 o 
   3  10   2       36.06       30.72      1.83 o 
   4  10   2        1.78        1.83      1.16 o 
   5  10   2        2.16        0.33      1.16 o 
   6  10   2        1.39        1.99      1.33 o 
  -6  -9   3        2.92        1.49      1.33 o 
  -5  -9   3        0.36        1.16      1.16 o 
  -4  -9   3        3.40        3.99      1.16 o 
  -3  -9   3        3.15        5.48      1.33 o 
  -2  -9   3        0.01        1.16      1.16 o 
  -1  -9   3        0.04       -0.33      1.16 o 
   0  -9   3        4.00        4.78      0.87 o 
  -7  -8   3       15.23       12.95      1.49 o 
  -6  -8   3       10.67       10.46      1.49 o 
  -5  -8   3        9.14        7.31      1.33 o 
  -4  -8   3        6.93        5.65      1.16 o 
  -3  -8   3        2.68        0.66      1.16 o 
  -2  -8   3       86.87       68.77      3.65 o 
  -1  -8   3       94.48       97.67      4.98 o 
   0  -8   3        4.33        5.34      1.33 o 
   1  -8   3        0.00       -0.50      1.00 o 
   2  -8   3        0.20        0.66      1.16 o 
  -8  -7   3       26.46       31.22      1.99 o 
  -7  -7   3        0.00        0.66      1.33 o 
  -6  -7   3        1.78        5.15      1.33 o 
  -5  -7   3        0.80        0.50      1.00 o 
  -4  -7   3        7.36        7.97      1.16 o 
  -3  -7   3        9.78       11.46      1.16 o 
  -2  -7   3        0.75        2.16      1.00 o 
  -1  -7   3      128.83      130.59      4.32 o 
   0  -7   3        2.37        3.82      1.00 o 
   1  -7   3        0.00       -0.33      1.00 o 
   2  -7   3       43.20       46.00      1.99 o 
   3  -7   3        0.88        1.16      1.33 o 
  -9  -6   3       10.97        8.14      1.66 o 
  -8  -6   3       46.95       47.66      2.16 o 
  -7  -6   3        9.96        7.47      1.33 o 
  -6  -6   3        4.16        2.32      1.16 o 
  -5  -6   3      684.61      700.19     25.32 o 
  -4  -6   3       31.87       26.74      1.49 o 
  -3  -6   3      106.20      101.51      3.99 o 
  -2  -6   3        0.09       -0.33      0.83 o 
  -1  -6   3        0.03       -0.83      0.83 o 
   0  -6   3       24.92       25.30      1.16 o 
   1  -6   3      154.25      147.88      5.15 o 
   2  -6   3        0.28        0.66      0.83 o 
   3  -6   3       48.59       53.15      1.99 o 
   4  -6   3       36.11       36.87      1.99 o 
  -9  -5   3       20.33       24.91      1.83 o 
  -8  -5   3        0.00        0.00      1.33 o 
  -7  -5   3      120.67      127.59      4.32 o 
  -6  -5   3       47.26       43.18      1.83 o 
  -5  -5   3       50.70       54.15      1.83 o 
  -4  -5   3       39.75       40.69      1.49 o 
  -3  -5   3      102.82      115.47      4.65 o 
  -2  -5   3      223.53      214.48      8.15 o 
  -1  -5   3       82.82       92.53      3.32 o 
   0  -5   3        5.10        5.03      0.59 o 
   1  -5   3       21.85       21.59      1.16 o 
   2  -5   3      228.68      236.87      9.81 o 
   3  -5   3       65.28       66.11      2.33 o 
   4  -5   3        4.66        4.82      1.16 o 
   5  -5   3        0.03        2.49      1.16 o 
  -9  -4   3        2.88        2.66      1.49 o 
  -8  -4   3        4.35        3.65      1.33 o 
  -7  -4   3        1.43        0.83      1.16 o 
  -6  -4   3       99.81      108.65      4.32 o 
  -5  -4   3        0.35        1.33      1.00 o 
  -4  -4   3       33.34       35.71      1.33 o 
  -3  -4   3        1.01        1.99      0.66 o 
  -2  -4   3        8.11       10.30      0.83 o 
  -1  -4   3       17.61       14.95      1.00 o 
   0  -4   3      678.80      719.86     13.32 o 
   1  -4   3      349.02      356.41     14.64 o 
   2  -4   3        0.92       -0.66      0.66 o 
   3  -4   3       12.69       13.28      1.16 o 
   4  -4   3       17.18       14.61      1.33 o 
   5  -4   3       18.31       11.62      1.33 o 
   6  -4   3       10.41        8.30      1.33 o 
  -9  -3   3        3.24        2.99      1.49 o 
  -8  -3   3       25.90       26.74      1.83 o 
  -7  -3   3        1.70        3.65      1.16 o 
  -6  -3   3       22.14       20.59      1.33 o 
  -5  -3   3        4.22        6.31      1.00 o 
  -4  -3   3      737.60      697.45     20.02 o 
  -3  -3   3       16.27       20.43      1.00 o 
  -2  -3   3      174.42      156.31      5.65 o 
  -1  -3   3      643.69      656.13     15.86 o 
   0  -3   3      803.16      728.21     20.47 o 
   1  -3   3     1183.36     1386.79     24.95 o 
   2  -3   3       72.51       70.94      2.33 o 
   3  -3   3        0.05       -0.66      0.66 o 
   4  -3   3        0.52       -0.83      0.83 o 
   5  -3   3       45.47       44.18      2.16 o 
   6  -3   3        2.67        2.82      1.16 o 
   7  -3   3       13.08       13.28      1.66 o 
  -9  -2   3       19.16       20.92      1.99 o 
  -8  -2   3        9.94        9.80      1.66 o 
  -7  -2   3        5.46        5.15      1.16 o 
  -6  -2   3       12.52       12.12      1.16 o 
  -5  -2   3        4.01        2.66      0.83 o 
  -4  -2   3      759.67      779.48     20.03 o 
  -3  -2   3      303.91      309.43     11.49 o 
  -2  -2   3     1203.41     1126.56     18.64 o 
  -1  -2   3      165.31      171.67      7.65 o 
   0  -2   3      136.22      134.55      3.05 o 
   1  -2   3       96.34       92.07      3.66 o 
   2  -2   3      199.90      224.84      9.98 o 
   3  -2   3      223.85      222.15      7.65 o 
   4  -2   3       62.95       63.12      2.49 o 
   5  -2   3       10.41        9.63      1.16 o 
   6  -2   3        0.17        0.00      1.00 o 
   7  -2   3       16.26       16.11      1.66 o 
  -8  -1   3        0.23        1.49      1.33 o 
  -7  -1   3        0.71        0.83      1.00 o 
  -6  -1   3      132.29      139.40      5.82 o 
  -5  -1   3       75.54       74.42      3.65 o 
  -4  -1   3       26.92       28.07      1.16 o 
  -3  -1   3        7.60       11.79      0.83 o 
  -2  -1   3     5497.96     5553.06     39.17 o 
  -1  -1   3      361.43      345.11      9.35 o 
   0  -1   3       22.03       23.25      0.59 o 
   1  -1   3      721.91      685.53     13.23 o 
   2  -1   3     1154.50     1145.27     19.64 o 
   3  -1   3     2766.04     2956.63     35.07 o 
   4  -1   3       98.83       94.37      3.49 o 
   5  -1   3       14.44       15.11      1.16 o 
   6  -1   3        0.55        0.83      1.00 o 
   7  -1   3       23.75       25.08      1.66 o 
   8  -1   3       10.83       11.46      1.49 o 
  -8   0   3        8.91       10.46      1.49 o 
  -7   0   3      125.22      124.10      5.15 o 
  -5   0   3       55.18       54.15      1.66 o 
  -4   0   3       15.71       18.60      1.00 o 
  -3   0   3      108.72      113.01      4.15 o 
  -2   0   3      566.54      550.45     12.53 o 
  -1   0   3     4064.72     3863.55     27.29 o 
   0   0   3     2053.93     1758.49     12.17 o 
   1   0   3      146.52      132.00      5.16 o 
   2   0   3     7946.00     8180.36     46.83 o 
   3   0   3        6.96        5.48      0.50 o 
   4   0   3      586.56      535.27     16.50 o 
   5   0   3       93.59       88.22      3.65 o 
   6   0   3       87.93       76.41      2.33 o 
   7   0   3        0.00       -1.00      1.16 o 
   8   0   3       10.85        9.47      1.49 o 
  -8   1   3       39.03       43.51      2.32 o 
  -7   1   3       28.00       29.06      1.83 o 
  -6   1   3        4.95        4.98      1.16 o 
  -5   1   3       45.54       44.68      1.66 o 
  -4   1   3       94.37      108.66      4.82 o 
  -3   1   3       16.69       15.61      0.83 o 
  -2   1   3      302.16      282.43      9.99 o 
  -1   1   3       83.06       90.43      2.99 o 
   0   1   3    30263.32    31180.68    194.74 o 
   1   1   3      103.78       84.34      2.83 o 
   2   1   3     6324.36     6414.77     38.74 o 
   3   1   3      601.97      577.30     13.86 o 
   4   1   3      270.77      261.21     10.81 o 
   5   1   3      361.08      349.44     14.98 o 
   6   1   3       44.48       40.69      1.49 o 
   7   1   3       91.34       90.20      2.66 o 
   8   1   3        7.92        7.64      1.33 o 
   9   1   3        0.46        0.66      1.16 o 
  -7   2   3       43.15       46.67      2.16 o 
  -6   2   3        3.36        5.81      1.33 o 
  -5   2   3        0.44        0.66      1.00 o 
  -4   2   3        0.00       -0.83      0.83 o 
  -3   2   3      109.60      111.50      3.99 o 
  -2   2   3      386.64      394.41     12.49 o 
  -1   2   3       82.72       80.77      2.99 o 
   0   2   3      432.01      381.95      6.78 o 
   1   2   3      385.30      371.66      9.02 o 
   3   2   3     2732.52     2559.89     28.62 o 
   4   2   3        9.05        9.63      0.66 o 
   5   2   3        1.50        1.33      0.66 o 
   6   2   3       28.34       24.08      1.33 o 
   7   2   3       96.63       91.86      3.82 o 
   8   2   3       18.78       16.27      1.49 o 
   9   2   3        1.47        1.16      1.16 o 
  -7   3   3        7.83        5.81      1.49 o 
  -6   3   3       16.23       17.60      1.66 o 
  -5   3   3      145.99      146.05      5.98 o 
  -4   3   3        0.01       -0.83      1.00 o 
  -3   3   3       54.40       65.78      1.83 o 
  -2   3   3      243.18      305.86     12.81 o 
  -1   3   3       57.59       59.64      2.16 o 
   0   3   3      961.56      928.13     20.02 o 
   1   3   3        4.51        2.49      0.50 o 
   2   3   3      348.66      335.77     10.50 o 
   3   3   3        1.95        3.15      0.50 o 
   4   3   3      395.38      407.32     13.49 o 
   5   3   3       93.25      111.32      4.32 o 
   6   3   3        3.01        3.49      0.83 o 
   7   3   3       14.11       11.46      1.16 o 
   8   3   3       28.49       31.72      1.66 o 
   9   3   3        6.04        7.80      1.49 o 
  -6   4   3        3.57        3.32      1.33 o 
  -5   4   3       16.68       14.12      1.49 o 
  -4   4   3       76.78       76.74      2.16 o 
  -3   4   3      139.97      145.56      7.15 o 
  -2   4   3       93.82       96.86      4.15 o 
  -1   4   3       59.85       79.40      2.99 o 
   0   4   3      380.37      383.14      9.12 o 
   1   4   3        4.76        7.80      0.66 o 
   2   4   3      250.42      259.40     10.48 o 
   3   4   3      429.22      458.95     13.99 o 
   4   4   3      380.31      374.73     13.98 o 
   5   4   3     1010.62     1032.20     25.22 o 
   6   4   3        7.73        9.63      1.00 o 
   7   4   3        9.71        6.64      1.16 o 
   8   4   3        3.06        1.83      1.00 o 
   9   4   3        2.79        2.99      1.16 o 
  -5   5   3        6.38       12.12      1.49 o 
  -4   5   3        9.76        9.30      1.33 o 
  -3   5   3      219.04      234.69      9.31 o 
  -2   5   3        1.76        2.49      1.00 o 
  -1   5   3        0.90       -0.83      0.83 o 
   0   5   3       13.42       12.36      0.83 o 
   1   5   3       34.41       35.71      1.33 o 
   2   5   3     2213.66     2385.73     33.69 o 
   3   5   3      531.47      546.17     16.83 o 
   4   5   3       43.59       43.02      1.33 o 
   5   5   3      225.15      249.21      9.31 o 
   6   5   3        0.36        1.00      0.83 o 
   7   5   3        8.30       11.96      1.16 o 
   8   5   3       12.63       10.30      1.33 o 
   9   5   3       24.80       20.09      1.66 o 
  -4   6   3        6.52        8.80      1.33 o 
  -3   6   3        8.91        9.63      1.33 o 
  -2   6   3      142.36      149.04      5.65 o 
  -1   6   3        6.09        6.81      1.16 o 
   0   6   3       22.29       22.20      0.87 o 
   1   6   3       33.37       32.88      1.33 o 
   2   6   3        0.76        0.83      0.66 o 
   3   6   3       37.16       39.20      1.33 o 
   4   6   3      159.72      167.35      6.81 o 
   5   6   3       32.46       33.88      1.66 o 
   6   6   3      114.50      119.12      2.99 o 
   7   6   3       46.80       47.00      1.83 o 
   8   6   3        2.01        0.33      1.16 o 
   9   6   3        4.98        5.31      1.49 o 
  -3   7   3        2.63        4.15      1.16 o 
  -2   7   3       58.35       54.31      1.99 o 
  -1   7   3       12.51       12.95      1.49 o 
   0   7   3      670.11      648.52     18.25 o 
   1   7   3      346.64      352.59     12.14 o 
   2   7   3      208.95      214.09      8.64 o 
   3   7   3       26.08       22.25      1.16 o 
   4   7   3      144.63      145.06      6.15 o 
   5   7   3       67.79       65.94      2.49 o 
   6   7   3      111.28      117.29      4.65 o 
   7   7   3       30.34       28.40      1.66 o 
   8   7   3        1.60        1.16      1.16 o 
   9   7   3        4.73        6.31      1.49 o 
  -2   8   3       25.94       29.39      1.83 o 
  -1   8   3        0.21        0.33      1.16 o 
   0   8   3      224.64      226.96      5.87 o 
   1   8   3        0.84        1.49      1.00 o 
   2   8   3       73.27       76.07      2.82 o 
   3   8   3       18.04       16.27      1.33 o 
   4   8   3        4.11        2.66      1.00 o 
   5   8   3        0.00        1.49      0.83 o 
   6   8   3        1.52        0.33      1.00 o 
   7   8   3        5.42        3.32      1.16 o 
   8   8   3        7.09        7.64      1.33 o 
   9   8   3        0.08        0.00      1.33 o 
  -1   9   3        9.85       10.96      1.66 o 
   0   9   3        8.62        7.99      1.16 o 
   1   9   3        0.30        1.00      1.00 o 
   2   9   3       25.08       25.08      1.66 o 
   3   9   3       21.53       20.26      1.49 o 
   4   9   3        2.68        3.65      1.16 o 
   5   9   3        1.99        4.48      1.00 o 
   6   9   3       18.59       19.10      1.49 o 
   7   9   3       11.02        8.47      1.33 o 
   8   9   3       45.76       50.49      2.33 o 
   2  10   3       19.31       21.09      1.83 o 
   3  10   3        9.78       11.62      1.49 o 
   4  10   3        9.54        8.97      1.33 o 
   5  10   3        1.97        2.49      1.00 o 
   6  10   3        0.75        0.00      1.16 o 
  -6  -9   4        0.02        1.66      1.33 o 
  -5  -9   4        1.06        1.00      1.16 o 
  -4  -9   4        0.90       -1.00      1.16 o 
  -3  -9   4        0.01        1.99      1.16 o 
  -2  -9   4        3.91        6.97      1.33 o 
  -1  -9   4        6.62        6.31      1.33 o 
  -7  -8   4        1.76        6.64      1.33 o 
  -6  -8   4        7.11        6.31      1.33 o 
  -5  -8   4       15.36       13.12      1.49 o 
  -4  -8   4        7.34        8.63      1.33 o 
  -3  -8   4       99.22       98.50      3.32 o 
  -2  -8   4       18.71       18.27      1.49 o 
  -1  -8   4        2.21        1.83      1.00 o 
   0  -8   4        6.18        6.18      0.82 o 
   1  -8   4        0.01        1.33      1.16 o 
  -8  -7   4        3.46        3.82      1.49 o 
  -7  -7   4        0.09        0.17      1.16 o 
  -6  -7   4        9.25        8.80      1.33 o 
  -5  -7   4        8.61        7.64      1.33 o 
  -4  -7   4        0.06       -1.00      1.00 o 
  -3  -7   4       19.26       20.09      1.33 o 
  -2  -7   4        0.43        0.50      1.00 o 
  -1  -7   4       16.12       14.45      1.33 o 
   0  -7   4        3.88        4.12      0.76 o 
   1  -7   4        0.66        1.33      1.00 o 
   2  -7   4        3.17        2.49      1.16 o 
   3  -7   4        5.56        6.14      1.33 o 
  -8  -6   4       36.22       28.73      1.99 o 
  -7  -6   4        2.35        1.49      1.16 o 
  -6  -6   4       25.79       25.08      1.66 o 
  -5  -6   4       56.09       64.77      2.49 o 
  -4  -6   4        0.05       -0.17      1.00 o 
  -3  -6   4       31.08       31.22      1.49 o 
  -2  -6   4       63.54       63.62      1.99 o 
  -1  -6   4       80.16       74.09      3.16 o 
   0  -6   4      189.78      183.87      5.24 o 
   1  -6   4        0.08        0.83      1.00 o 
   2  -6   4        9.86       10.79      1.16 o 
   3  -6   4       36.83       44.34      1.99 o 
   4  -6   4       35.92       40.85      1.99 o 
  -9  -5   4        1.21        1.99      1.49 o 
  -8  -5   4        1.82        2.82      1.33 o 
  -7  -5   4       95.13       95.68      3.82 o 
  -6  -5   4       14.31       15.44      1.49 o 
  -5  -5   4        1.21        2.16      1.00 o 
  -4  -5   4        7.63        8.63      1.00 o 
  -3  -5   4       42.10       44.51      1.49 o 
  -2  -5   4       53.57       62.95      2.16 o 
  -1  -5   4        5.63        5.98      0.83 o 
   0  -5   4        4.77        4.69      1.49 o 
   1  -5   4      305.01      280.87     10.14 o 
   2  -5   4       91.60       93.52      3.99 o 
   3  -5   4       14.71        9.13      1.16 o 
   4  -5   4       15.53       15.44      1.49 o 
   5  -5   4        0.02       -1.33      1.33 o 
  -8  -4   4        4.35        3.49      1.33 o 
  -7  -4   4        1.67        1.33      1.16 o 
  -6  -4   4      320.30      318.60     10.81 o 
  -5  -4   4       52.22       53.32      1.66 o 
  -4  -4   4        7.88        5.98      1.00 o 
  -3  -4   4       93.74       90.88      3.82 o 
  -2  -4   4      229.28      239.29      8.48 o 
  -1  -4   4      575.68      582.48     18.17 o 
   0  -4   4      109.23      112.24      3.10 o 
   1  -4   4      354.79      330.10     15.64 o 
   2  -4   4       15.74       15.78      1.00 o 
   3  -4   4       80.98       76.24      3.82 o 
   4  -4   4       14.90       16.27      1.33 o 
   5  -4   4        4.04        2.82      1.16 o 
   6  -4   4        2.32        0.00      1.16 o 
  -9  -3   4        0.07       -0.66      1.33 o 
  -8  -3   4        1.77        1.00      1.33 o 
  -7  -3   4        0.00       -0.66      1.00 o 
  -6  -3   4       18.06       17.44      1.33 o 
  -5  -3   4       57.84       60.63      1.83 o 
  -4  -3   4       34.82       33.38      1.33 o 
  -3  -3   4      156.51      173.37      6.48 o 
  -2  -3   4        6.33        5.48      0.66 o 
  -1  -3   4     1741.04     1789.15     27.09 o 
   0  -3   4        8.69        8.53      0.52 o 
   1  -3   4        5.57       11.13      0.83 o 
   2  -3   4        2.25        1.16      0.66 o 
   3  -3   4        1.99        3.32      0.83 o 
   4  -3   4       14.71       16.11      1.16 o 
   5  -3   4        0.41        1.66      1.00 o 
   6  -3   4       36.05       31.39      1.83 o 
   7  -3   4        2.91        2.66      1.33 o 
  -9  -2   4        1.14        0.33      1.49 o 
  -8  -2   4        1.94        3.99      1.33 o 
  -6  -2   4       43.18       46.50      1.66 o 
  -5  -2   4       13.30       13.12      1.16 o 
  -4  -2   4     1702.67     1698.30     30.20 o 
  -3  -2   4      409.26      338.93     13.16 o 
  -2  -2   4       83.95       92.22      3.32 o 
  -1  -2   4       55.70       49.68      1.83 o 
   0  -2   4      629.56      606.11     10.36 o 
   1  -2   4      203.12      213.91      9.48 o 
   2  -2   4      602.15      607.53     16.84 o 
   3  -2   4       17.05       22.09      1.00 o 
   4  -2   4        6.04        6.97      1.00 o 
   5  -2   4      110.62      105.16      4.98 o 
   6  -2   4       24.05       30.39      1.66 o 
   7  -2   4        0.47       -0.83      1.16 o 
  -8  -1   4        2.32        2.16      1.33 o 
  -7  -1   4        3.00        3.82      1.16 o 
  -6  -1   4        9.53       10.46      1.33 o 
  -5  -1   4        4.71        4.82      1.00 o 
  -4  -1   4      679.18      722.05     19.84 o 
  -3  -1   4      314.95      333.90     12.15 o 
  -2  -1   4       19.32       20.43      0.83 o 
  -1  -1   4      310.85      294.30      9.67 o 
   0  -1   4       65.24       55.82      1.41 o 
   1  -1   4        9.65       11.29      0.66 o 
   2  -1   4        0.25        0.33      0.50 o 
   3  -1   4     2499.30     2669.56     33.96 o 
   4  -1   4       64.48       65.28      2.16 o 
   6  -1   4        7.54       10.13      1.16 o 
   7  -1   4        8.39        9.63      1.33 o 
   8  -1   4        4.87        5.65      1.33 o 
  -8   0   4        0.90        1.66      1.66 o 
  -7   0   4        0.17        1.00      1.16 o 
  -6   0   4       67.96       65.61      3.16 o 
  -5   0   4       84.43       81.07      2.99 o 
  -4   0   4      110.28       99.70      2.82 o 
  -3   0   4       55.68       62.63      2.16 o 
  -2   0   4       84.62       80.77      2.49 o 
  -1   0   4      234.43      221.99      7.99 o 
   0   0   4      204.58      187.18      4.62 o 
   1   0   4     3695.64     3324.19     27.87 o 
   2   0   4     3395.56     3356.43     31.28 o 
   3   0   4       71.16       63.13      2.33 o 
   4   0   4     2454.55     2483.35     34.41 o 
   5   0   4       91.84      108.82      3.99 o 
   6   0   4        3.73        1.00      1.00 o 
   7   0   4       37.48       39.69      1.83 o 
   8   0   4        0.74        1.99      1.16 o 
  -8   1   4        6.57        1.16      1.49 o 
  -7   1   4        0.04        1.99      1.16 o 
  -6   1   4       68.26       80.22      2.99 o 
  -5   1   4      121.86      120.62      5.32 o 
  -4   1   4        2.98        3.99      0.83 o 
  -3   1   4       29.25       29.73      1.16 o 
  -2   1   4      782.18      712.20     15.88 o 
  -1   1   4      309.85      325.78      9.67 o 
   0   1   4      280.25      260.50      5.18 o 
   1   1   4     4638.58     4594.21     31.67 o 
   2   1   4     6989.49     7328.74     43.89 o 
   3   1   4      154.43      158.13      5.32 o 
   4   1   4      414.04      429.15     13.66 o 
   5   1   4      730.26      710.50     20.84 o 
   6   1   4      112.97      103.67      4.32 o 
   7   1   4       68.27       73.08      3.49 o 
   8   1   4       45.71       43.35      2.66 o 
   9   1   4        0.18        0.66      1.33 o 
  -7   2   4       28.75       34.54      1.99 o 
  -6   2   4       66.17       76.07      2.33 o 
  -5   2   4        5.53        5.31      1.16 o 
  -4   2   4       24.27       27.90      1.33 o 
  -3   2   4       29.85       28.23      1.33 o 
  -2   2   4      290.10      278.41     11.15 o 
  -1   2   4       47.05       46.85      1.66 o 
   0   2   4      202.28      177.94      7.82 o 
   1   2   4      200.30      194.27      6.99 o 
   2   2   4      187.73      167.07      7.16 o 
   3   2   4      295.42      275.05      9.82 o 
   4   2   4       19.88       20.09      1.00 o 
   5   2   4      192.80      191.67      7.15 o 
   6   2   4        8.85        7.47      1.00 o 
   7   2   4       25.31       22.75      1.49 o 
   8   2   4       19.28       19.26      1.49 o 
   9   2   4       17.54       19.10      1.83 o 
  -7   3   4        1.61        3.49      1.33 o 
  -6   3   4       49.18       51.98      2.16 o 
  -5   3   4        0.19        0.83      1.16 o 
  -4   3   4        3.89        1.99      1.00 o 
  -3   3   4      195.80      211.77      8.64 o 
  -2   3   4       36.31       30.89      1.66 o 
  -1   3   4     1047.63     1129.14     22.09 o 
   0   3   4     3205.47     3125.44     75.83 o 
   1   3   4      142.11      147.33      4.82 o 
   2   3   4        0.00       -0.50      0.50 o 
   3   3   4      152.66      169.92      8.31 o 
   4   3   4      187.23      195.20      6.65 o 
   5   3   4      277.87      304.21     13.80 o 
   6   3   4        1.50        0.50      0.83 o 
   7   3   4       36.15       42.35      1.99 o 
   8   3   4      100.99      110.30      5.15 o 
   9   3   4       11.17       11.13      1.49 o 
  -6   4   4       10.86        8.80      1.49 o 
  -5   4   4       42.08       46.34      1.99 o 
  -4   4   4       19.84       24.41      1.49 o 
  -3   4   4       23.97       23.42      1.33 o 
  -2   4   4        0.00        0.83      0.83 o 
  -1   4   4      424.42      447.71     16.82 o 
   0   4   4      183.59      182.79      4.41 o 
   1   4   4       16.10       12.46      0.66 o 
   2   4   4       16.00       20.26      0.83 o 
   3   4   4        0.83        1.83      0.50 o 
   4   4   4        0.91        0.50      0.66 o 
   5   4   4        1.15        0.33      0.66 o 
   6   4   4       70.67       81.23      3.65 o 
   7   4   4       29.18       26.07      1.49 o 
   8   4   4        9.08        7.64      1.33 o 
   9   4   4        2.62        2.82      1.16 o 
  -5   5   4       12.24       10.96      1.66 o 
  -4   5   4       64.27       59.46      2.16 o 
  -3   5   4        2.81        2.32      1.16 o 
  -2   5   4        0.56        1.83      1.00 o 
  -1   5   4        5.09        3.65      1.00 o 
   0   5   4       25.51       17.25      0.66 o 
   1   5   4      116.86      114.99      4.49 o 
   2   5   4      242.84      249.47     11.64 o 
   3   5   4       24.75       21.76      1.00 o 
   4   5   4      199.83      196.84      6.82 o 
   5   5   4      167.25      161.55      5.98 o 
   6   5   4       24.84       24.91      1.33 o 
   7   5   4        0.07       -0.17      1.00 o 
   8   5   4        4.93        2.82      1.16 o 
   9   5   4        2.97        2.82      1.33 o 
  -4   6   4       17.94       21.42      1.66 o 
  -3   6   4       28.96       27.73      1.66 o 
  -2   6   4       13.44       11.62      1.33 o 
  -1   6   4       10.18        9.47      1.16 o 
   0   6   4        8.87        9.37      0.64 o 
   1   6   4       36.60       31.72      1.33 o 
   2   6   4      193.17      214.43      7.65 o 
   3   6   4      145.24      158.54      6.65 o 
   4   6   4        0.85        0.33      0.83 o 
   5   6   4        0.15       -0.50      0.83 o 
   6   6   4        0.02        1.83      1.00 o 
   7   6   4        6.21        4.65      1.16 o 
   8   6   4        8.26        8.30      1.33 o 
   9   6   4        4.47        3.65      1.16 o 
  -3   7   4        4.24        4.48      1.49 o 
  -2   7   4        1.89        1.83      1.00 o 
  -1   7   4        0.03        0.83      1.16 o 
   0   7   4      283.50      284.69      7.68 o 
   1   7   4      140.77      144.72      4.98 o 
   2   7   4      317.05      310.48     11.64 o 
   3   7   4      138.85      147.55      5.82 o 
   4   7   4      239.35      243.04      8.48 o 
   5   7   4      206.25      213.41      7.48 o 
   6   7   4      177.90      186.12      6.98 o 
   7   7   4        5.18        4.32      1.00 o 
   8   7   4        0.96        3.32      1.16 o 
   9   7   4       16.60       15.61      1.66 o 
  -2   8   4        2.14        2.66      1.33 o 
  -1   8   4        7.59       11.46      1.83 o 
   0   8   4        0.01       -0.58      0.75 o 
   1   8   4       21.70       21.42      1.49 o 
   2   8   4       78.90       78.07      3.49 o 
   3   8   4        3.76        4.32      1.00 o 
   4   8   4        9.55        9.30      1.16 o 
   5   8   4        8.04        8.97      1.16 o 
   6   8   4        0.37        0.50      1.16 o 
   7   8   4       76.55       82.88      2.66 o 
   8   8   4        3.11        1.66      1.33 o 
   9   8   4        1.21        1.33      1.83 o 
  -1   9   4        9.84        9.63      1.66 o 
   0   9   4        2.92        2.68      0.80 o 
   1   9   4        3.51        5.15      1.16 o 
   2   9   4        2.10        3.15      1.16 o 
   3   9   4        9.90        5.98      1.16 o 
   4   9   4        6.45        5.98      1.16 o 
   5   9   4        1.44        1.83      1.00 o 
   6   9   4        4.95        7.80      1.33 o 
   7   9   4        6.70        8.63      1.49 o 
   2  10   4        2.67        2.99      1.33 o 
   3  10   4       22.71       24.58      1.66 o 
   4  10   4        2.47        1.66      1.16 o 
   5  10   4        1.78        2.32      1.16 o 
   6  10   4        0.62        0.50      1.16 o 
  -5  -9   5        6.51        8.14      1.49 o 
  -4  -9   5       11.22       11.62      1.66 o 
  -3  -9   5       40.08       48.83      2.16 o 
  -2  -9   5       20.64       23.58      1.66 o 
  -1  -9   5        1.60        1.83      1.33 o 
  -7  -8   5       13.42       13.45      1.83 o 
  -6  -8   5        2.92        4.48      1.33 o 
  -5  -8   5        5.14        4.48      1.16 o 
  -4  -8   5        0.20        1.83      1.16 o 
  -3  -8   5       21.02       16.77      1.49 o 
  -2  -8   5       25.56       22.42      1.66 o 
  -1  -8   5        0.16       -0.33      1.00 o 
   0  -8   5        3.34        2.82      0.82 o 
   1  -8   5        0.00       -0.33      1.16 o 
  -7  -7   5        0.13        1.00      1.33 o 
  -6  -7   5        2.82        4.82      1.33 o 
  -5  -7   5        4.85        5.48      1.16 o 
  -4  -7   5       44.79       39.69      1.83 o 
  -3  -7   5       30.13       29.23      1.66 o 
  -2  -7   5       27.65       18.93      1.33 o 
  -1  -7   5       76.83       77.90      3.65 o 
   0  -7   5       49.38       45.61      1.29 o 
   1  -7   5        0.19       -0.66      1.16 o 
   2  -7   5        2.66        2.32      1.00 o 
   3  -7   5        3.18        2.82      1.33 o 
  -8  -6   5        1.30       -1.16      1.16 o 
  -7  -6   5        0.04        0.50      1.16 o 
  -6  -6   5        0.15        1.49      1.16 o 
  -5  -6   5       71.61       72.92      2.49 o 
  -4  -6   5       92.00       90.87      4.15 o 
  -3  -6   5      112.24      107.32      3.49 o 
  -2  -6   5        7.72        4.32      1.00 o 
  -1  -6   5        5.97        6.31      1.16 o 
   0  -6   5       61.47       58.40      1.96 o 
   1  -6   5       14.11       12.29      1.16 o 
   2  -6   5      107.39      115.12      5.65 o 
   3  -6   5       14.34       19.59      1.49 o 
   4  -6   5        3.00        2.82      1.16 o 
  -8  -5   5        7.39        5.65      1.49 o 
  -7  -5   5        5.97        8.14      1.33 o 
  -6  -5   5      180.16      177.64      7.48 o 
  -5  -5   5      409.83      412.39     15.14 o 
  -4  -5   5      285.17      297.63      9.81 o 
  -3  -5   5        0.06       -0.66      1.00 o 
  -2  -5   5       35.26       38.36      1.49 o 
  -1  -5   5        1.02        1.16      0.83 o 
   0  -5   5       49.74       47.62      2.66 o 
   1  -5   5       23.44       23.08      1.33 o 
   2  -5   5      128.74      123.78      3.99 o 
   3  -5   5      154.09      132.76      5.15 o 
   4  -5   5        5.66        5.98      1.16 o 
   5  -5   5        0.87        1.66      1.16 o 
  -8  -4   5        3.21        5.15      1.33 o 
  -7  -4   5       96.18      104.48      4.15 o 
  -6  -4   5       88.61       82.39      3.65 o 
  -5  -4   5       56.48       56.64      1.83 o 
  -4  -4   5        0.39        1.99      0.83 o 
  -3  -4   5       17.33       16.77      1.16 o 
  -2  -4   5      183.19      177.87      6.48 o 
  -1  -4   5      256.82      260.10      8.81 o 
   0  -4   5      500.80      498.81     12.00 o 
   1  -4   5      400.11      400.71     15.98 o 
   2  -4   5       60.52       62.79      1.99 o 
   3  -4   5       97.73       98.51      4.98 o 
   4  -4   5       26.64       25.74      1.49 o 
   5  -4   5       11.33        7.97      1.33 o 
   6  -4   5        0.18       -0.33      1.16 o 
  -8  -3   5        8.73        5.98      1.49 o 
  -7  -3   5        3.18        3.49      1.33 o 
  -6  -3   5       45.88       42.85      1.83 o 
  -5  -3   5       97.88       90.21      3.49 o 
  -4  -3   5      529.92      520.78     18.82 o 
  -3  -3   5      224.65      206.19      7.65 o 
  -2  -3   5       99.03       99.86      3.66 o 
  -1  -3   5      133.26      145.60      4.82 o 
   0  -3   5      129.11      139.91      6.73 o 
   1  -3   5      173.15      186.01      6.15 o 
   2  -3   5        2.37        2.49      0.66 o 
   3  -3   5        2.97        2.66      0.83 o 
   4  -3   5       16.98       20.09      1.33 o 
   5  -3   5       53.77       49.49      1.83 o 
   6  -3   5       21.06       18.76      1.49 o 
   7  -3   5        0.09       -0.83      1.33 o 
  -8  -2   5        0.22        1.00      1.16 o 
  -7  -2   5        3.76        3.32      1.16 o 
  -6  -2   5        7.13        5.48      1.16 o 
  -5  -2   5        0.25       -0.33      1.00 o 
  -4  -2   5       56.23       63.29      2.99 o 
  -3  -2   5       10.01       10.30      0.83 o 
  -2  -2   5       96.63      104.52      4.49 o 
  -1  -2   5       62.65       61.64      2.49 o 
   0  -2   5        4.58        4.43      0.66 o 
   1  -2   5     2644.30     2653.44     33.20 o 
   2  -2   5      351.28      345.53     13.32 o 
   3  -2   5        0.60        0.66      0.66 o 
   4  -2   5       32.27       26.24      1.33 o 
   5  -2   5        9.52        9.96      1.16 o 
   6  -2   5       22.89       25.24      1.49 o 
   7  -2   5       23.29       21.92      1.66 o 
  -8  -1   5       11.65       15.61      1.66 o 
  -7  -1   5        0.44        1.16      1.16 o 
  -6  -1   5        4.88        4.82      1.16 o 
  -5  -1   5        0.11       -0.50      1.00 o 
  -4  -1   5      271.25      299.20      9.81 o 
  -3  -1   5      804.91      830.62     19.87 o 
  -2  -1   5     3019.84     2925.69     32.69 o 
  -1  -1   5       34.40       33.55      1.00 o 
   0  -1   5      247.38      231.18     18.15 o 
   1  -1   5        9.32        6.97      0.50 o 
   2  -1   5        3.27        4.48      0.66 o 
   3  -1   5      249.40      253.15     11.31 o 
   4  -1   5       19.26       15.78      1.00 o 
   5  -1   5       80.52       78.41      3.49 o 
   6  -1   5       11.92        9.80      1.16 o 
   7  -1   5        6.31        7.47      1.33 o 
   8  -1   5        0.45        1.16      1.16 o 
  -8   0   5        0.61       -0.17      1.49 o 
  -7   0   5        7.33        5.31      1.33 o 
  -6   0   5       57.65       58.96      2.66 o 
  -5   0   5       44.26       42.02      1.66 o 
  -4   0   5      402.34      419.91     17.64 o 
  -3   0   5      172.62      190.52      6.82 o 
  -2   0   5      366.07      366.29     11.49 o 
  -1   0   5       49.93       52.00      1.99 o 
   0   0   5        0.14       -0.10      0.28 o 
   1   0   5       25.16       28.07      1.33 o 
   2   0   5      127.67      142.97      4.99 o 
   3   0   5      184.63      198.37      6.82 o 
   4   0   5      753.13      743.38     20.69 o 
   5   0   5        2.75        0.66      0.83 o 
   6   0   5       55.20       55.14      2.16 o 
   7   0   5        0.04        0.50      1.00 o 
   8   0   5        2.21        1.83      1.16 o 
  -8   1   5       12.24       11.29      1.83 o 
  -7   1   5       37.06       36.87      1.99 o 
  -6   1   5      150.48      154.35      5.65 o 
  -5   1   5       31.42       32.22      1.66 o 
  -4   1   5       12.83       10.96      1.00 o 
  -3   1   5        0.20        1.49      0.66 o 
  -2   1   5       46.13       38.87      1.33 o 
  -1   1   5       45.90       41.70      1.66 o 
   0   1   5     2211.69     2137.54     18.99 o 
   1   1   5     8738.78     8591.59     48.79 o 
   2   1   5     1600.91     1531.16     21.43 o 
   3   1   5      780.85      809.72     17.05 o 
   4   1   5      457.03      474.70     15.49 o 
   5   1   5       67.42       71.93      2.99 o 
   6   1   5       94.34       99.67      3.99 o 
   7   1   5      196.30      200.25      8.14 o 
   8   1   5        8.78        9.13      1.33 o 
   9   1   5        0.54        1.16      1.16 o 
  -7   2   5       90.41       94.51      3.65 o 
  -6   2   5        8.12       10.46      1.49 o 
  -5   2   5      148.19      152.86      6.48 o 
  -4   2   5        0.87        1.49      1.00 o 
  -3   2   5      123.64      124.30      4.65 o 
  -2   2   5     1969.23     1913.46     29.13 o 
  -1   2   5      440.81      444.04     12.83 o 
   0   2   5      204.02      199.43      8.74 o 
   1   2   5     2388.85     2406.47     25.90 o 
   2   2   5     1044.46      987.69     17.28 o 
   3   2   5       69.98       68.12      2.99 o 
   4   2   5      120.33      126.64      4.65 o 
   5   2   5       79.41       79.74      2.49 o 
   6   2   5       15.06       16.94      1.16 o 
   7   2   5       13.86       12.79      1.16 o 
   8   2   5       79.88       78.07      3.49 o 
   9   2   5        0.01        2.16      1.16 o 
  -7   3   5        3.30        4.98      1.33 o 
  -6   3   5       46.89       38.53      1.99 o 
  -5   3   5       47.74       48.00      1.99 o 
  -4   3   5       10.72       12.12      1.16 o 
  -3   3   5        4.49        4.32      1.00 o 
  -2   3   5       18.31       20.59      1.00 o 
  -1   3   5      225.55      245.99     11.64 o 
   0   3   5      284.59      249.18      7.57 o 
   1   3   5      899.71      906.72     17.41 o 
   2   3   5       14.64       14.78      0.66 o 
   3   3   5      648.47      665.15     16.19 o 
   4   3   5       39.54       50.66      1.66 o 
   5   3   5      262.29      259.27      8.48 o 
   6   3   5        2.39        2.49      0.83 o 
   7   3   5        4.64        3.82      1.00 o 
   8   3   5        8.43        7.14      1.16 o 
   9   3   5        4.77        1.83      1.49 o 
  -6   4   5        0.32       -1.16      1.16 o 
  -5   4   5       61.60       65.44      2.33 o 
  -4   4   5        0.38        1.00      1.00 o 
  -3   4   5        7.15        6.14      1.16 o 
  -2   4   5       11.98       11.96      1.00 o 
  -1   4   5       67.76       71.43      1.99 o 
   0   4   5      763.81      750.43     13.45 o 
   1   4   5      227.93      248.67     10.81 o 
   2   4   5       21.26       20.10      1.00 o 
   3   4   5       11.44        8.97      0.66 o 
   4   4   5      184.69      174.23      6.32 o 
   5   4   5       28.95       31.89      1.33 o 
   6   4   5        5.93        6.48      1.00 o 
   7   4   5       49.91       41.02      1.66 o 
   8   4   5        1.06       -0.83      1.00 o 
   9   4   5       15.56       12.45      1.49 o 
  -5   5   5        2.22        2.66      1.33 o 
  -4   5   5      130.92      111.14      4.32 o 
  -3   5   5        0.63        2.99      1.00 o 
  -2   5   5        9.31        7.80      1.16 o 
  -1   5   5       72.56       71.59      2.49 o 
   0   5   5       32.21       37.98      0.99 o 
   1   5   5      571.13      541.41     17.00 o 
   2   5   5        0.10       -0.50      0.50 o 
   3   5   5        1.66        0.33      0.66 o 
   4   5   5        7.97       10.79      0.83 o 
   5   5   5        7.55        5.65      0.83 o 
   6   5   5       53.36       56.14      1.83 o 
   7   5   5      138.69      145.38      5.15 o 
   8   5   5        2.59        2.99      1.16 o 
   9   5   5        5.63        5.81      1.33 o 
  -4   6   5        3.93        2.49      1.33 o 
  -3   6   5        8.35       11.29      1.33 o 
  -2   6   5       11.51       10.13      1.16 o 
  -1   6   5        5.09        5.81      1.16 o 
   0   6   5        1.00        1.27      0.52 o 
   1   6   5       47.36       46.17      1.83 o 
   2   6   5      116.22      120.13      4.32 o 
   3   6   5       55.32       54.65      1.49 o 
   4   6   5       64.69       65.94      2.16 o 
   5   6   5        0.63        0.33      0.83 o 
   6   6   5        6.13        5.48      1.00 o 
   7   6   5        0.11       -0.17      1.00 o 
   8   6   5       11.43        7.47      1.33 o 
   9   6   5        0.06       -0.66      1.16 o 
  -3   7   5        5.77        6.81      1.33 o 
  -2   7   5       60.82       57.47      2.16 o 
  -1   7   5       68.59       68.76      2.33 o 
   0   7   5       38.50       36.84      1.11 o 
   1   7   5        5.81        4.15      1.00 o 
   2   7   5      127.01      125.44      4.82 o 
   3   7   5      338.40      334.13     11.64 o 
   4   7   5       47.52       47.67      2.16 o 
   5   7   5       98.18      102.66      2.99 o 
   6   7   5       19.56       19.26      1.33 o 
   7   7   5       16.39       14.28      1.33 o 
   8   7   5        2.45        4.65      1.16 o 
   9   7   5        4.51        6.48      1.49 o 
  -2   8   5        3.95        3.82      1.33 o 
  -1   8   5        9.42        9.96      1.49 o 
   0   8   5       21.30       19.52      0.99 o 
   1   8   5        7.32        7.31      1.16 o 
   2   8   5      128.63      132.75      6.31 o 
   3   8   5        2.18        1.49      1.00 o 
   4   8   5       48.98       44.51      1.83 o 
   5   8   5       11.37       11.79      1.16 o 
   6   8   5      108.60      106.98      4.32 o 
   7   8   5       29.86       34.54      1.83 o 
   8   8   5        0.01       -0.50      1.00 o 
   9   8   5        0.22        1.66      1.33 o 
  -1   9   5        0.23       -1.16      1.33 o 
   0   9   5        0.49        1.23      0.76 o 
   1   9   5       15.60       15.44      1.33 o 
   2   9   5       53.88       55.31      2.66 o 
   3   9   5       11.28       14.28      1.33 o 
   4   9   5        0.43       -0.17      1.00 o 
   5   9   5        2.71        1.49      1.00 o 
   6   9   5       13.91       13.45      1.33 o 
   7   9   5        3.43        2.99      1.16 o 
   8   9   5        0.80        1.66      1.16 o 
   2  10   5        2.52        4.82      1.16 o 
   3  10   5        0.80        0.00      1.33 o 
   4  10   5        6.65        4.82      1.49 o 
   5  10   5        0.57        1.33      1.00 o 
   6  10   5        0.19        0.33      1.16 o 
  -4  -9   6       19.78       19.43      1.83 o 
  -3  -9   6        8.14        8.63      1.66 o 
  -2  -9   6        6.33        8.97      1.49 o 
  -6  -8   6        0.14        1.66      1.33 o 
  -5  -8   6        0.08       -0.83      1.33 o 
  -4  -8   6        0.07        1.16      1.16 o 
  -3  -8   6        3.00        2.16      1.16 o 
  -2  -8   6       39.88       37.37      2.49 o 
  -1  -8   6       13.85       13.45      1.49 o 
   0  -8   6        5.24        2.41      0.82 o 
   1  -8   6        0.08       -0.50      1.16 o 
  -7  -7   6        9.80       12.62      1.66 o 
  -6  -7   6        0.04        0.00      1.16 o 
  -5  -7   6       47.25       45.34      1.99 o 
  -4  -7   6        0.45       -0.66      1.16 o 
  -3  -7   6       39.32       43.01      2.16 o 
  -2  -7   6      155.83      162.16      7.14 o 
  -1  -7   6       52.15       52.32      2.33 o 
   0  -7   6        4.98        3.30      0.76 o 
   1  -7   6       13.63       16.11      1.49 o 
   2  -7   6        2.35        3.99      1.16 o 
  -8  -6   6        0.75        2.32      1.49 o 
  -7  -6   6        2.97        1.49      1.33 o 
  -6  -6   6        2.85        0.50      1.16 o 
  -5  -6   6       13.13       13.45      1.33 o 
  -4  -6   6        5.07        3.65      1.16 o 
  -3  -6   6        4.28        3.82      1.16 o 
  -2  -6   6        1.63       -0.83      0.83 o 
  -1  -6   6        0.29       -1.00      1.00 o 
   0  -6   6       46.70       45.43      1.23 o 
   1  -6   6        1.06        3.15      1.00 o 
   2  -6   6       10.57        9.47      1.16 o 
   3  -6   6        4.16        3.15      1.16 o 
   4  -6   6        2.88        2.82      1.16 o 
  -8  -5   6       30.01       26.24      1.99 o 
  -7  -5   6       52.84       50.32      2.33 o 
  -6  -5   6        0.30       -1.16      1.16 o 
  -5  -5   6      651.94      695.86     26.31 o 
  -4  -5   6      168.77      158.70      5.82 o 
  -3  -5   6      636.91      681.89     23.15 o 
  -2  -5   6       55.23       59.63      1.83 o 
  -1  -5   6       27.08       28.07      1.49 o 
   0  -5   6        3.63        3.39      0.64 o 
   1  -5   6       54.52       58.13      1.99 o 
   2  -5   6      191.75      190.61      8.14 o 
   3  -5   6        0.36       -0.33      1.00 o 
   4  -5   6        3.77        2.82      1.16 o 
   5  -5   6        1.11        2.16      1.16 o 
  -8  -4   6        6.40        4.48      1.49 o 
  -7  -4   6       57.06       52.82      2.49 o 
  -6  -4   6        1.80        0.33      1.16 o 
  -5  -4   6      198.77      209.41      7.65 o 
  -4  -4   6      241.93      242.22      9.14 o 
  -3  -4   6       77.95       82.89      3.32 o 
  -2  -4   6       24.35       25.57      1.16 o 
  -1  -4   6      506.92      554.02     19.82 o 
   0  -4   6        4.19        3.76      0.52 o 
   1  -4   6        4.58        5.15      0.83 o 
   2  -4   6       86.44       95.35      3.32 o 
   3  -4   6      100.46       94.69      3.16 o 
   4  -4   6       40.07       30.23      1.66 o 
   5  -4   6        0.33        1.83      1.16 o 
   6  -4   6        5.40        4.65      1.33 o 
  -8  -3   6       17.20       14.28      1.66 o 
  -7  -3   6       42.55       41.02      2.16 o 
  -6  -3   6       43.21       42.68      1.83 o 
  -5  -3   6       95.20       93.03      5.15 o 
  -4  -3   6       14.86       15.78      1.16 o 
  -3  -3   6        0.22        3.82      0.83 o 
  -2  -3   6        7.91        5.48      0.83 o 
  -1  -3   6      157.89      181.68      6.15 o 
   0  -3   6      592.94      592.49     12.47 o 
   1  -3   6     1074.88     1144.24     25.40 o 
   2  -3   6      175.46      181.00      7.31 o 
   3  -3   6        0.08       -0.33      1.00 o 
   4  -3   6        7.34        5.98      1.00 o 
   5  -3   6       27.46       23.58      1.49 o 
   6  -3   6       42.75       40.19      1.99 o 
  -8  -2   6       30.67       33.38      2.16 o 
  -7  -2   6       13.63       17.27      1.49 o 
  -6  -2   6        2.11        4.32      1.16 o 
  -5  -2   6        6.44        6.48      1.16 o 
  -4  -2   6        0.02        0.83      0.83 o 
  -3  -2   6       67.72       57.15      1.99 o 
  -2  -2   6      344.27      308.27     12.15 o 
  -1  -2   6        4.19        3.82      0.66 o 
   0  -2   6       16.52       19.29      0.66 o 
   1  -2   6      362.51      373.40     12.82 o 
   2  -2   6        0.08        0.50      0.50 o 
   3  -2   6       20.31       21.09      1.00 o 
   4  -2   6        0.22        1.49      0.83 o 
   5  -2   6        0.13        0.50      0.83 o 
   6  -2   6        4.85        3.15      1.16 o 
   7  -2   6        2.97        0.50      1.16 o 
  -8  -1   6        0.38       -1.33      1.33 o 
  -7  -1   6        1.29        0.33      1.16 o 
  -6  -1   6       23.07       26.74      1.49 o 
  -5  -1   6        1.59        0.66      1.00 o 
  -4  -1   6      223.32      232.26      7.81 o 
  -3  -1   6      495.68      464.78     15.99 o 
  -2  -1   6      790.44      838.56     18.88 o 
  -1  -1   6       62.15       54.16      2.16 o 
   0  -1   6       20.98       21.59      0.64 o 
   1  -1   6      183.85      179.11      9.15 o 
   2  -1   6       13.29       14.28      0.83 o 
   3  -1   6      406.06      430.67     15.48 o 
   4  -1   6        0.05        1.83      0.83 o 
   5  -1   6        3.76        3.49      1.00 o 
   6  -1   6        9.76        9.96      1.16 o 
   7  -1   6        2.63        1.00      1.16 o 
   8  -1   6        6.05        9.13      1.33 o 
  -8   0   6        2.70        5.81      1.66 o 
  -7   0   6        0.05       -0.66      1.16 o 
  -6   0   6       15.74       16.27      1.49 o 
  -5   0   6        0.30        0.17      1.00 o 
  -4   0   6        4.36        3.49      1.00 o 
  -3   0   6       59.76       57.97      2.49 o 
  -2   0   6       13.55       15.94      0.83 o 
  -1   0   6        7.12        6.48      0.66 o 
   0   0   6       39.68       37.08      1.74 o 
   1   0   6      181.07      169.66      5.82 o 
   2   0   6       28.17       26.24      0.83 o 
   3   0   6       87.83      101.19      4.15 o 
   4   0   6      161.72      150.75      6.15 o 
   5   0   6       48.73       49.83      2.16 o 
   6   0   6       98.49       89.54      4.49 o 
   7   0   6        0.03        0.00      1.16 o 
   8   0   6       23.74       26.40      1.83 o 
  -7   1   6       16.91       15.44      1.66 o 
  -6   1   6       13.94       11.79      1.33 o 
  -5   1   6      139.95      152.70      4.65 o 
  -4   1   6       49.02       47.34      1.66 o 
  -3   1   6        0.02        0.66      0.83 o 
  -2   1   6       28.96       29.73      1.00 o 
  -1   1   6       61.71       59.31      1.99 o 
   0   1   6     2721.58     2517.72     24.21 o 
   1   1   6      539.33      507.23     13.02 o 
   2   1   6      105.09      102.88      4.16 o 
   3   1   6      511.55      530.28     14.67 o 
   4   1   6     1427.82     1433.52     26.48 o 
   5   1   6      192.74      179.85      7.65 o 
   6   1   6      562.44      566.55     20.81 o 
   7   1   6       33.61       36.20      2.49 o 
   8   1   6        6.76        7.97      1.33 o 
   9   1   6        0.01        0.66      1.16 o 
  -7   2   6       24.64       25.08      1.83 o 
  -6   2   6        0.34        0.33      1.16 o 
  -5   2   6       55.39       57.63      1.99 o 
  -4   2   6        0.32       -0.83      0.83 o 
  -3   2   6       70.12       72.59      2.16 o 
  -2   2   6      391.35      395.40     14.82 o 
  -1   2   6      217.41      210.58     10.31 o 
   0   2   6       13.11       10.57      0.40 o 
   1   2   6       22.08       17.44      0.83 o 
   2   2   6      132.46      145.14      4.65 o 
   3   2   6      970.83     1036.88     20.25 o 
   4   2   6        0.08        1.16      0.50 o 
   5   2   6        0.41        0.00      0.66 o 
   6   2   6       13.95       10.13      1.16 o 
   7   2   6      103.84      113.79      3.65 o 
   8   2   6        0.51        0.83      1.33 o 
   9   2   6        0.19       -1.33      1.33 o 
  -6   3   6       21.06       26.07      1.83 o 
  -5   3   6        1.19        3.49      1.33 o 
  -4   3   6        0.27        0.17      1.00 o 
  -3   3   6       65.14       67.77      2.16 o 
  -2   3   6       70.97       76.41      3.16 o 
  -1   3   6       41.21       50.99      1.99 o 
   0   3   6       14.59       14.43      0.58 o 
   1   3   6        3.18        3.65      0.50 o 
   2   3   6      623.68      634.42     15.36 o 
   3   3   6     1033.33     1064.65     20.92 o 
   4   3   6       82.95       77.75      3.32 o 
   5   3   6       57.28       58.30      2.49 o 
   6   3   6        3.24        2.82      0.83 o 
   7   3   6        3.39        5.31      1.00 o 
   8   3   6       14.50       14.95      1.33 o 
   9   3   6        5.60        7.64      1.49 o 
  -6   4   6        2.72        2.82      1.33 o 
  -5   4   6        0.00       -0.33      1.16 o 
  -4   4   6        2.96        2.82      1.00 o 
  -3   4   6        2.64        4.65      1.16 o 
  -2   4   6       11.37       16.44      1.16 o 
  -1   4   6       68.39       76.91      2.49 o 
   0   4   6      525.15      512.99     17.83 o 
   1   4   6      318.21      321.37     12.32 o 
   2   4   6       13.79       16.11      0.83 o 
   3   4   6      115.32      118.82      4.82 o 
   4   4   6        0.98        0.50      0.66 o 
   5   4   6      300.80      320.68     10.31 o 
   6   4   6       50.43       52.65      1.66 o 
   7   4   6        6.10        4.48      1.16 o 
   8   4   6       13.72       13.62      1.33 o 
   9   4   6        1.38        2.16      1.33 o 
  -5   5   6       23.80       19.76      1.83 o 
  -4   5   6        2.29        1.49      1.16 o 
  -3   5   6        5.61        7.31      1.16 o 
  -2   5   6        2.11        1.16      1.00 o 
  -1   5   6        5.13        6.64      1.00 o 
   0   5   6       60.14       63.33      1.66 o 
   2   5   6       29.09       29.56      1.00 o 
   3   5   6        9.95       11.96      0.83 o 
   4   5   6        8.13        6.64      0.83 o 
   5   5   6      226.42      252.36      8.48 o 
   6   5   6       15.15       15.11      1.16 o 
   7   5   6        5.72        6.48      1.16 o 
   8   5   6       13.05        9.63      1.33 o 
   9   5   6        9.40        8.47      1.49 o 
  -4   6   6        0.50        0.50      1.16 o 
  -3   6   6        3.93        3.15      1.16 o 
  -2   6   6        2.99        1.83      1.00 o 
  -1   6   6       34.98       33.71      1.66 o 
   0   6   6       18.18       17.08      0.76 o 
   1   6   6       53.54       59.30      2.66 o 
   2   6   6      296.80      346.76     16.13 o 
   3   6   6      450.34      450.58     17.81 o 
   5   6   6        0.26       -0.83      0.83 o 
   6   6   6        0.33        1.66      1.00 o 
   7   6   6       18.98       20.26      1.49 o 
   8   6   6       23.97       20.76      1.49 o 
   9   6   6       24.56       25.91      1.83 o 
  -3   7   6        0.27        1.83      1.16 o 
  -2   7   6        5.28        7.97      1.33 o 
  -1   7   6       20.12       18.10      1.49 o 
   0   7   6       23.26       26.19      0.99 o 
   1   7   6        1.08        1.66      0.83 o 
   2   7   6       33.16       35.04      1.49 o 
   3   7   6       69.71       66.94      1.83 o 
   4   7   6      244.80      273.46     10.14 o 
   5   7   6        6.35        7.97      1.00 o 
   6   7   6       48.71       55.97      2.49 o 
   7   7   6        8.09        6.97      1.16 o 
   8   7   6        1.98        1.83      1.16 o 
   9   7   6        0.72       -1.16      1.16 o 
  -2   8   6        0.61        1.00      1.16 o 
  -1   8   6        0.32        0.83      1.00 o 
   0   8   6       99.47       91.50      2.27 o 
   1   8   6       78.92       79.73      3.16 o 
   2   8   6      347.59      328.42     12.64 o 
   3   8   6        0.12       -0.83      0.83 o 
   4   8   6      123.20      121.28      5.15 o 
   5   8   6       60.76       68.93      1.99 o 
   6   8   6       29.80       30.72      1.66 o 
   7   8   6       41.01       39.36      2.33 o 
   8   8   6        0.94        0.50      1.16 o 
   9   8   6        0.02       -0.33      1.16 o 
  -1   9   6        7.33        8.97      1.49 o 
   0   9   6       11.78       10.62      0.94 o 
   1   9   6        2.31        2.49      1.00 o 
   2   9   6        3.19        3.15      1.00 o 
   3   9   6        0.34       -0.17      1.16 o 
   4   9   6       20.72       20.09      1.49 o 
   5   9   6        4.92        4.82      1.16 o 
   6   9   6        9.73        9.96      1.33 o 
   7   9   6        2.08        2.66      1.16 o 
   8   9   6       26.38       24.91      1.83 o 
   2  10   6        0.24        1.16      1.00 o 
   3  10   6        7.33        6.14      1.16 o 
   4  10   6       40.41       42.51      1.99 o 
   5  10   6        1.56        2.66      1.16 o 
   6  10   6        2.61        2.99      1.16 o 
  -5  -8   7        1.28        1.16      1.33 o 
  -4  -8   7        0.30       -1.16      1.16 o 
  -3  -8   7        9.91        8.14      1.33 o 
  -2  -8   7        8.17       10.13      1.49 o 
  -1  -8   7        0.07       -0.50      1.16 o 
   0  -8   7        6.45        7.01      1.49 o 
  -7  -7   7       13.27       12.95      1.66 o 
  -6  -7   7        4.29        3.15      1.33 o 
  -5  -7   7        5.99        4.48      1.33 o 
  -4  -7   7        1.61        0.33      1.16 o 
  -3  -7   7        7.99        7.47      1.16 o 
  -2  -7   7       21.31       19.76      1.49 o 
  -1  -7   7       55.38       55.31      2.16 o 
   0  -7   7       43.39       40.44      1.29 o 
   1  -7   7        1.04        0.66      1.00 o 
   2  -7   7        3.29        2.82      1.16 o 
  -7  -6   7       21.13       22.92      1.83 o 
  -6  -6   7        2.27        5.65      1.33 o 
  -5  -6   7        0.12       -0.33      1.16 o 
  -4  -6   7       27.18       26.74      1.66 o 
  -3  -6   7        1.96        1.99      1.00 o 
  -2  -6   7        2.73        2.82      1.00 o 
  -1  -6   7       16.18       14.95      1.33 o 
   0  -6   7        0.25       -0.35      0.64 o 
   1  -6   7        8.66        9.13      1.16 o 
   2  -6   7        2.29        2.49      1.00 o 
   3  -6   7        1.84        2.66      1.16 o 
  -8  -5   7        8.88        7.64      1.49 o 
  -7  -5   7        1.11        2.16      1.16 o 
  -6  -5   7       35.72       32.72      1.83 o 
  -5  -5   7      209.99      204.75      5.82 o 
  -4  -5   7        4.27        2.49      1.16 o 
  -3  -5   7      273.90      269.00      9.31 o 
  -2  -5   7       66.66       68.60      2.82 o 
  -1  -5   7       66.93       72.42      2.82 o 
   0  -5   7       70.24       68.65      1.83 o 
   1  -5   7       97.53      109.64      4.15 o 
   2  -5   7        2.80        2.16      1.00 o 
   3  -5   7        0.49        1.66      1.16 o 
   4  -5   7        0.05       -0.33      1.00 o 
   5  -5   7       15.25       18.43      1.66 o 
  -8  -4   7        1.85        2.99      1.49 o 
  -7  -4   7       50.75       42.85      1.99 o 
  -6  -4   7      135.23      140.72      6.65 o 
  -5  -4   7        2.79        4.98      1.16 o 
  -4  -4   7       34.07       35.37      1.66 o 
  -3  -4   7        5.85        3.65      1.00 o 
  -2  -4   7        4.69        4.98      1.00 o 
  -1  -4   7        0.00        0.17      0.83 o 
   0  -4   7       41.12       38.41      0.99 o 
   1  -4   7        9.28        6.81      1.00 o 
   2  -4   7        8.81       11.79      1.00 o 
   3  -4   7       37.03       37.03      1.66 o 
   4  -4   7       96.95       90.03      3.49 o 
   5  -4   7        1.45        2.32      1.33 o 
   6  -4   7        0.31        1.83      1.33 o 
  -8  -3   7        0.28        1.16      1.49 o 
  -7  -3   7        3.07        1.00      1.33 o 
  -6  -3   7        0.65       -1.00      1.00 o 
  -5  -3   7       77.01       81.23      3.16 o 
  -4  -3   7        5.51        5.81      1.16 o 
  -3  -3   7       32.07       32.22      1.33 o 
  -2  -3   7        0.17        0.17      0.83 o 
  -1  -3   7        2.38        1.33      0.83 o 
   0  -3   7       77.11       76.10      2.03 o 
   1  -3   7        0.90       -0.66      0.66 o 
   2  -3   7       40.26       38.20      1.33 o 
   3  -3   7      203.39      206.76      7.48 o 
   4  -3   7        1.91        1.99      1.16 o 
   5  -3   7       16.76       18.93      1.49 o 
   6  -3   7        0.00        2.82      1.16 o 
  -8  -2   7        1.62        2.16      1.49 o 
  -7  -2   7        0.54        2.99      1.66 o 
  -6  -2   7       43.63       45.84      1.83 o 
  -5  -2   7       19.26       23.75      1.49 o 
  -4  -2   7      120.05      127.11      4.49 o 
  -3  -2   7        0.46       -0.17      0.83 o 
  -2  -2   7       27.12       23.08      1.00 o 
  -1  -2   7       30.64       37.04      1.16 o 
   0  -2   7       19.85       19.43      1.08 o 
   1  -2   7        5.64        6.81      0.66 o 
   2  -2   7        0.95       -0.17      0.66 o 
   3  -2   7        0.71        0.17      0.83 o 
   4  -2   7       14.77       14.12      1.16 o 
   5  -2   7       17.65       17.10      1.33 o 
   6  -2   7       66.97       62.28      2.33 o 
   7  -2   7        2.66        1.16      1.49 o 
  -8  -1   7        9.73        8.97      1.66 o 
  -7  -1   7        0.22       -0.33      1.16 o 
  -6  -1   7       44.22       43.35      1.83 o 
  -5  -1   7        0.00        0.17      1.00 o 
  -4  -1   7       12.81        9.96      1.16 o 
  -3  -1   7       31.86       29.40      1.49 o 
  -2  -1   7      196.93      223.30      8.15 o 
  -1  -1   7       82.06       87.40      3.49 o 
   0  -1   7      465.06      440.14      9.27 o 
   1  -1   7       39.25       41.52      1.66 o 
   2  -1   7       22.61       29.56      1.83 o 
   3  -1   7       47.67       53.32      2.16 o 
   4  -1   7        0.19        0.83      0.83 o 
   5  -1   7        0.13       -0.83      0.83 o 
   6  -1   7        1.02        0.00      1.00 o 
   7  -1   7        1.34        0.33      1.33 o 
   8  -1   7        2.46        0.17      1.33 o 
  -8   0   7        0.04        0.17      1.49 o 
  -7   0   7        0.11        1.33      1.16 o 
  -6   0   7       33.85       37.37      1.83 o 
  -5   0   7       10.38       11.13      1.33 o 
  -4   0   7       92.66      100.01      3.16 o 
  -3   0   7      236.51      240.78      8.98 o 
  -2   0   7        5.00        4.48      0.66 o 
  -1   0   7      158.13      138.66      5.49 o 
   0   0   7      524.35      479.25      9.32 o 
   1   0   7      221.62      217.76      9.32 o 
   2   0   7      127.08      111.86      4.65 o 
   3   0   7      595.15      621.62     17.67 o 
   4   0   7       14.57       21.26      1.16 o 
   5   0   7        1.77        1.66      0.83 o 
   6   0   7       16.11       11.13      1.16 o 
   7   0   7        1.89        1.83      1.16 o 
   8   0   7        0.05       -1.16      1.16 o 
  -7   1   7        0.03       -0.50      1.33 o 
  -6   1   7       40.61       40.19      1.99 o 
  -5   1   7      148.49      152.86      6.31 o 
  -4   1   7      292.33      291.84     11.31 o 
  -3   1   7      167.09      164.88      6.98 o 
  -2   1   7       42.65       44.68      1.83 o 
  -1   1   7      221.63      224.06     10.48 o 
   0   1   7       95.60       95.97      2.64 o 
   1   1   7     1988.33     1854.43     26.35 o 
   2   1   7      100.68      101.21      3.66 o 
   3   1   7      188.85      213.99     10.14 o 
   4   1   7     1116.14     1143.97     25.24 o 
   5   1   7      191.56      187.49      7.65 o 
   6   1   7       27.28       27.40      1.49 o 
   7   1   7        9.97        8.80      1.33 o 
   8   1   7       46.49       44.18      1.99 o 
   9   1   7        0.24        0.00      1.16 o 
  -7   2   7        0.18        1.99      1.33 o 
  -6   2   7       41.90       45.17      2.16 o 
  -5   2   7        0.10       -0.17      1.16 o 
  -4   2   7       45.99       47.00      1.66 o 
  -3   2   7        0.11       -0.17      0.83 o 
  -2   2   7       43.66       39.03      1.33 o 
  -1   2   7        3.52        3.32      0.66 o 
   0   2   7       81.23       80.28      2.24 o 
   1   2   7       44.09       38.21      1.33 o 
   2   2   7     1276.46     1317.21     22.31 o 
   3   2   7      687.97      695.90     17.36 o 
   4   2   7        0.02       -0.17      0.66 o 
   5   2   7        1.36        2.66      0.83 o 
   6   2   7        3.14        3.99      1.00 o 
   7   2   7       42.74       43.18      1.83 o 
   8   2   7      202.15      210.71      7.98 o 
   9   2   7        3.49        4.15      1.33 o 
  -6   3   7        1.19        3.32      1.33 o 
  -5   3   7       16.30       12.12      1.49 o 
  -4   3   7        0.15        0.83      1.00 o 
  -3   3   7        6.34        7.80      1.16 o 
  -2   3   7       62.82       69.43      2.66 o 
  -1   3   7      360.49      396.95     15.15 o 
   0   3   7        0.71        0.36      0.42 o 
   1   3   7      105.50      111.51      4.15 o 
   2   3   7       61.34       60.97      2.16 o 
   3   3   7      378.30      382.94     13.32 o 
   4   3   7        0.22        2.16      0.66 o 
   5   3   7       76.74       82.73      3.32 o 
   6   3   7        0.47        0.00      0.83 o 
   7   3   7       40.13       35.54      1.66 o 
   8   3   7       15.25       12.62      1.33 o 
   9   3   7       35.43       37.53      2.32 o 
  -6   4   7        6.06        3.49      1.49 o 
  -5   4   7        5.46        6.48      1.33 o 
  -4   4   7        3.29        2.99      1.16 o 
  -3   4   7        0.06        0.17      1.00 o 
  -2   4   7        0.05       -0.33      0.83 o 
  -1   4   7      379.41      437.48     17.14 o 
   0   4   7      162.95      172.95      4.70 o 
   1   4   7      489.85      477.63     15.49 o 
   2   4   7       85.99       86.23      3.66 o 
   3   4   7      171.38      186.35      6.82 o 
   4   4   7       37.24       39.20      2.16 o 
   5   4   7      516.54      562.14     19.81 o 
   6   4   7       12.20       12.29      1.16 o 
   7   4   7        4.52        3.65      1.00 o 
   8   4   7       15.69       13.62      1.49 o 
   9   4   7        1.24       -2.16      2.16 o 
  -5   5   7        2.34        2.16      1.33 o 
  -4   5   7        0.01        0.66      1.16 o 
  -3   5   7       11.20       10.63      1.33 o 
  -2   5   7        1.09        0.33      1.00 o 
  -1   5   7        0.32       -0.66      1.00 o 
   0   5   7       25.72       31.48      0.87 o 
   1   5   7        9.15        6.64      0.66 o 
   2   5   7       18.37       17.27      1.00 o 
   3   5   7       18.42       14.28      0.83 o 
   4   5   7        1.98        1.99      0.66 o 
   5   5   7       57.67       57.14      1.99 o 
   6   5   7        6.02        6.48      1.00 o 
   7   5   7       39.85       37.70      1.66 o 
   8   5   7        0.52        0.17      1.00 o 
   9   5   7        0.09       -1.16      1.16 o 
  -4   6   7        2.24        2.99      1.33 o 
  -3   6   7       23.06       22.09      1.66 o 
  -2   6   7        6.77       11.29      1.33 o 
  -1   6   7        4.39        4.32      1.00 o 
   0   6   7        0.00        0.59      0.64 o 
   1   6   7        5.66        4.48      0.83 o 
   2   6   7        7.82        7.14      0.83 o 
   3   6   7       16.69       14.12      1.00 o 
   4   6   7      124.37      124.12      5.98 o 
   5   6   7        3.30        2.49      0.83 o 
   6   6   7        1.32        1.83      1.00 o 
   7   6   7        5.68        3.49      1.16 o 
   8   6   7        1.26        0.83      1.16 o 
   9   6   7        4.41        2.66      1.33 o 
  -3   7   7        0.26       -0.50      1.16 o 
  -2   7   7       10.34       11.29      1.33 o 
  -1   7   7       22.60       23.58      1.49 o 
   0   7   7       20.58       20.70      1.66 o 
   1   7   7       18.82       21.09      1.33 o 
   2   7   7       15.09       16.61      1.16 o 
   3   7   7       66.50       69.43      2.66 o 
   4   7   7       11.85       12.29      1.16 o 
   5   7   7      106.91      121.44      4.65 o 
   6   7   7      113.79      121.77      4.98 o 
   7   7   7        2.96        1.49      1.00 o 
   8   7   7        0.28        1.00      1.00 o 
   9   7   7        8.19        9.63      1.49 o 
  -2   8   7        7.71        6.14      1.49 o 
  -1   8   7       14.11       18.27      1.83 o 
   0   8   7      123.12      120.70      6.40 o 
   1   8   7        0.11        0.17      1.00 o 
   2   8   7      151.61      165.16      7.64 o 
   3   8   7        3.35        3.65      1.00 o 
   4   8   7      231.26      231.70      9.97 o 
   5   8   7       35.19       32.72      1.66 o 
   6   8   7       37.00       38.86      1.83 o 
   7   8   7        6.64        5.15      1.16 o 
   8   8   7        4.54        2.82      1.33 o 
   9   8   7        2.12        1.33      1.33 o 
  -1   9   7        0.75        1.66      1.33 o 
   0   9   7        8.93        8.36      0.94 o 
   1   9   7        0.17        0.50      1.00 o 
   2   9   7        7.51       10.96      1.33 o 
   3   9   7        0.04        0.00      0.83 o 
   4   9   7        8.02       10.96      1.16 o 
   5   9   7        0.16        0.33      1.00 o 
   6   9   7        4.95        3.82      1.16 o 
   7   9   7       68.05       72.75      3.32 o 
   8   9   7        0.08       -0.66      1.16 o 
   2  10   7        0.13        0.83      1.16 o 
   3  10   7        1.61       -0.17      1.16 o 
   4  10   7        2.36        4.15      1.16 o 
   5  10   7        0.02       -0.66      1.16 o 
   6  10   7        2.49        3.65      1.33 o 
  -5  -8   8        2.24        1.99      1.49 o 
  -4  -8   8        1.49        1.00      1.33 o 
  -3  -8   8        9.33       11.13      1.49 o 
  -2  -8   8       11.94        8.97      1.49 o 
  -1  -8   8        9.07        7.80      1.49 o 
  -6  -7   8        0.55       -1.33      1.33 o 
  -5  -7   8       13.41       10.13      1.66 o 
  -4  -7   8        0.38        0.83      1.16 o 
  -3  -7   8       10.61       10.63      1.33 o 
  -1  -7   8        1.13        0.17      1.16 o 
   0  -7   8        8.25       10.50      0.87 o 
   1  -7   8        0.89       -0.17      1.00 o 
   2  -7   8        5.83        4.65      1.33 o 
  -7  -6   8        0.07        2.66      1.33 o 
  -6  -6   8        0.11        0.50      1.33 o 
  -5  -6   8        0.79        0.50      1.16 o 
  -4  -6   8        0.68       -0.66      1.16 o 
  -3  -6   8        8.71        9.13      1.33 o 
  -2  -6   8       58.13       56.64      2.33 o 
  -1  -6   8       30.83       27.40      1.66 o 
   0  -6   8       14.23       14.00      0.99 o 
   1  -6   8        1.94        1.99      1.00 o 
   2  -6   8        2.15        3.65      1.16 o 
   3  -6   8        0.87        1.33      1.16 o 
  -7  -5   8       15.77       15.11      1.66 o 
  -6  -5   8       29.91       29.56      1.83 o 
  -5  -5   8       21.67       20.09      1.49 o 
  -4  -5   8       35.23       35.37      1.99 o 
  -3  -5   8      457.55      462.21     21.96 o 
  -2  -5   8        0.07       -0.66      1.00 o 
  -1  -5   8       94.20      101.66      4.15 o 
   0  -5   8        2.41        2.54      0.64 o 
   1  -5   8        4.65        3.82      1.00 o 
   2  -5   8      301.57      274.47     11.14 o 
   3  -5   8        8.75       11.46      1.49 o 
   4  -5   8        0.39        0.50      1.00 o 
  -8  -4   8        1.81        1.49      1.49 o 
  -7  -4   8       34.05       28.07      1.99 o 
  -6  -4   8       18.65       16.11      1.66 o 
  -5  -4   8      177.70      190.60      8.31 o 
  -4  -4   8       78.78       82.56      4.32 o 
  -3  -4   8       34.48       35.37      1.66 o 
  -2  -4   8        0.27        0.66      1.00 o 
  -1  -4   8      394.62      413.77     17.80 o 
   0  -4   8       43.55       44.24      1.49 o 
   1  -4   8        3.81        3.82      1.00 o 
   2  -4   8       98.59      108.14      5.65 o 
   3  -4   8       75.58       71.76      2.49 o 
   4  -4   8        0.61       -0.33      1.00 o 
   5  -4   8       22.30       25.57      1.66 o 
  -8  -3   8        7.82        8.97      1.66 o 
  -7  -3   8       10.38        9.13      1.66 o 
  -6  -3   8        5.41        4.48      1.33 o 
  -5  -3   8       31.36       32.88      1.66 o 
  -4  -3   8      162.15      166.51      7.64 o 
  -3  -3   8       68.37       68.27      1.83 o 
  -2  -3   8       37.21       37.04      1.33 o 
  -1  -3   8       13.28       11.46      1.16 o 
   0  -3   8      195.11      207.90      5.34 o 
   1  -3   8        0.08       -0.33      0.66 o 
   2  -3   8       63.79       60.79      1.66 o 
   3  -3   8      228.25      226.39      8.64 o 
   4  -3   8      110.38       99.84      4.65 o 
   5  -3   8       28.86       31.22      1.66 o 
   6  -3   8        2.03        0.50      1.33 o 
  -8  -2   8        0.54        2.32      1.33 o 
  -7  -2   8        9.68        6.64      1.49 o 
  -6  -2   8        2.93        2.16      1.16 o 
  -5  -2   8       35.61       35.54      1.66 o 
  -4  -2   8       55.18       53.98      1.83 o 
  -3  -2   8        6.55        5.31      1.00 o 
  -2  -2   8        2.65        1.49      0.83 o 
  -1  -2   8        4.51        3.82      0.83 o 
   0  -2   8       84.07       82.77      2.17 o 
   1  -2   8        0.31        0.66      0.50 o 
   2  -2   8        3.14        4.15      0.66 o 
   3  -2   8       27.53       27.73      1.33 o 
   4  -2   8       17.69       17.44      1.33 o 
   5  -2   8       10.83        9.30      1.16 o 
   6  -2   8       26.52       26.40      1.66 o 
   7  -2   8        0.12        1.66      1.16 o 
  -8  -1   8        1.99        2.82      1.66 o 
  -7  -1   8        0.26        1.49      1.33 o 
  -6  -1   8       19.67       17.60      1.49 o 
  -5  -1   8        0.09       -0.83      1.00 o 
  -4  -1   8       59.75       63.95      1.99 o 
  -3  -1   8       20.53       22.59      1.16 o 
  -2  -1   8       76.81       82.73      2.49 o 
  -1  -1   8     1123.72     1083.97     23.42 o 
   0  -1   8      117.83      120.22      6.32 o 
   1  -1   8       29.69       31.39      1.16 o 
   2  -1   8        0.02       -0.17      0.50 o 
   3  -1   8       10.48       10.30      0.83 o 
   4  -1   8       71.84       76.58      3.65 o 
   5  -1   8        5.61        4.98      1.00 o 
   6  -1   8       25.87       26.40      1.49 o 
   7  -1   8        1.48        2.66      1.16 o 
  -7   0   8        0.43        1.66      1.16 o 
  -6   0   8       11.12       12.45      1.33 o 
  -5   0   8       22.42       21.26      1.49 o 
  -4   0   8       97.99       99.84      4.49 o 
  -3   0   8        1.38        2.16      0.83 o 
  -2   0   8      304.13      319.93     13.81 o 
  -1   0   8      169.02      171.07      6.15 o 
   0   0   8       72.12       81.03      2.10 o 
   1   0   8        0.12        0.00      0.50 o 
   2   0   8        3.72        2.99      0.50 o 
   3   0   8      120.62      132.77      4.82 o 
   4   0   8       36.37       34.38      1.33 o 
   5   0   8      344.10      364.74     11.81 o 
   6   0   8      105.18       98.51      4.15 o 
   7   0   8        1.36        3.65      1.16 o 
   8   0   8       14.84       12.79      1.49 o 
  -7   1   8        1.85        2.82      1.49 o 
  -6   1   8       14.32       14.11      1.49 o 
  -5   1   8        0.29        2.49      1.16 o 
  -4   1   8      163.34      175.48      6.31 o 
  -3   1   8        1.35        2.49      0.83 o 
  -2   1   8       41.42       41.52      1.33 o 
  -1   1   8        3.92        1.99      0.66 o 
   0   1   8      231.63      230.74      9.90 o 
   1   1   8      960.66      993.66     20.58 o 
   2   1   8      332.38      330.08     12.65 o 
   3   1   8      103.10      101.86      4.15 o 
   4   1   8      498.29      537.37     17.65 o 
   5   1   8        4.17        2.49      0.83 o 
   6   1   8       57.82       63.95      1.99 o 
   7   1   8       73.07       73.58      2.66 o 
   8   1   8        8.13        6.14      1.49 o 
  -7   2   8       12.03        9.63      1.66 o 
  -6   2   8       48.79       48.16      2.16 o 
  -5   2   8        8.26        7.80      1.33 o 
  -4   2   8      146.79      144.23      5.48 o 
  -3   2   8      121.36      117.64      4.65 o 
  -2   2   8        3.04        3.82      0.83 o 
  -1   2   8      143.10      143.10      4.65 o 
   0   2   8      194.26      186.40      5.20 o 
   1   2   8      694.00      675.71     17.19 o 
   2   2   8       32.26       35.88      1.16 o 
   3   2   8        9.09        9.30      0.66 o 
   4   2   8       77.68       79.08      3.65 o 
   5   2   8        9.74       12.45      1.00 o 
   6   2   8        4.10        3.15      1.00 o 
   7   2   8      265.98      257.66     10.64 o 
   8   2   8       45.31       45.34      1.99 o 
   9   2   8        7.10        2.82      1.33 o 
  -6   3   8       13.10       15.28      1.66 o 
  -5   3   8      105.47      115.78      5.32 o 
  -4   3   8       20.94       17.77      1.49 o 
  -3   3   8       44.00       42.52      1.66 o 
  -2   3   8      269.24      282.69      9.64 o 
  -1   3   8       22.91       22.42      1.16 o 
   0   3   8        9.80        8.23      0.83 o 
   1   3   8      277.38      307.29     12.31 o 
   2   3   8       93.32       95.71      3.82 o 
   3   3   8        6.64       10.79      0.83 o 
   4   3   8      118.69      113.66      4.82 o 
   5   3   8      278.72      287.52     10.64 o 
   6   3   8        3.31        5.31      1.00 o 
   7   3   8        1.76        2.99      1.00 o 
   8   3   8       13.77       12.62      1.49 o 
   9   3   8        6.28        4.82      1.49 o 
  -5   4   8        4.19        2.99      1.33 o 
  -4   4   8        3.11        4.65      1.16 o 
  -3   4   8        1.61        2.49      1.16 o 
  -2   4   8       12.00       14.95      1.16 o 
  -1   4   8       11.95       12.95      1.16 o 
   0   4   8       82.38       76.91      1.99 o 
   1   4   8      307.87      313.28     13.31 o 
   2   4   8      122.04      113.50      4.65 o 
   3   4   8      145.99      154.23      5.82 o 
   4   4   8       11.63       12.12      1.00 o 
   5   4   8        0.02        0.00      0.66 o 
   6   4   8        0.15       -0.66      0.83 o 
   7   4   8        0.06       -0.83      0.83 o 
   8   4   8       31.41       26.24      1.66 o 
   9   4   8       12.05        9.30      1.49 o 
  -5   5   8        0.79        0.33      1.33 o 
  -4   5   8        1.85        2.32      1.16 o 
  -3   5   8       13.05       11.96      1.33 o 
  -2   5   8       21.32       18.60      1.33 o 
  -1   5   8       10.84       13.62      1.33 o 
   0   5   8        1.35        1.03      0.52 o 
   1   5   8       25.53       22.42      1.00 o 
   2   5   8        7.88        7.97      0.83 o 
   3   5   8       63.15       63.12      2.66 o 
   4   5   8        2.15        3.99      0.83 o 
   5   5   8        2.18        1.16      0.83 o 
   6   5   8        1.36        1.16      0.83 o 
   7   5   8       99.95       96.35      3.49 o 
   8   5   8        2.75        3.32      1.16 o 
   9   5   8       20.88       20.09      1.66 o 
  -4   6   8        7.20        5.98      1.33 o 
  -3   6   8       27.13       28.90      1.83 o 
  -2   6   8       45.74       40.19      1.83 o 
  -1   6   8       38.02       30.89      1.66 o 
   0   6   8        0.09        0.20      0.55 o 
   1   6   8        2.02        1.83      0.83 o 
   2   6   8       28.77       26.74      1.33 o 
   3   6   8      253.71      243.91      8.31 o 
   4   6   8       19.86       17.27      1.16 o 
   5   6   8       46.80       46.50      1.66 o 
   6   6   8       29.24       27.40      1.49 o 
   7   6   8       62.54       63.11      1.99 o 
   8   6   8        0.12       -0.66      1.00 o 
   9   6   8       18.22       14.45      1.66 o 
  -3   7   8        0.00        1.00      1.33 o 
  -2   7   8        5.72        5.81      1.16 o 
  -1   7   8       14.08       11.96      1.49 o 
   0   7   8       26.98       20.02      0.99 o 
   1   7   8        0.06        1.99      0.83 o 
   2   7   8       23.91       26.07      1.33 o 
   3   7   8        6.62        8.80      1.00 o 
   4   7   8      100.07      109.14      4.15 o 
   5   7   8       65.40       81.05      3.65 o 
   6   7   8       14.43       13.28      1.33 o 
   7   7   8        2.07        1.49      1.00 o 
   8   7   8        1.33        1.49      1.00 o 
   9   7   8        0.68        0.66      1.33 o 
  -2   8   8        0.75        1.66      1.33 o 
  -1   8   8        8.25        7.97      1.49 o 
   0   8   8       50.37       47.16      2.08 o 
   1   8   8       96.15       93.35      4.82 o 
   2   8   8      170.17      174.31      6.81 o 
   3   8   8        8.07        9.47      1.16 o 
   4   8   8      198.58      218.53      7.81 o 
   5   8   8      154.14      150.70      7.14 o 
   6   8   8      153.24      161.99      7.98 o 
   7   8   8        1.83        1.66      1.16 o 
   8   8   8        5.66        2.16      1.16 o 
   9   8   8        4.45        3.65      1.33 o 
   0   9   8        1.06        2.66      0.76 o 
   1   9   8        2.45        2.32      1.00 o 
   2   9   8       12.76       11.62      1.33 o 
   3   9   8        0.64        0.66      1.00 o 
   4   9   8        1.00        1.99      1.16 o 
   5   9   8        0.41        1.00      1.00 o 
   6   9   8       17.85       13.12      1.49 o 
   7   9   8        5.22        2.32      1.16 o 
   8   9   8        4.33        3.15      1.33 o 
   2  10   8       16.68       17.10      1.66 o 
   3  10   8        1.19        1.49      1.00 o 
   4  10   8        8.37       11.46      1.33 o 
   5  10   8        0.04       -0.66      1.16 o 
   6  10   8        5.07        6.64      1.33 o 
  -3  -8   9        0.05       -0.83      1.16 o 
  -2  -8   9        3.04        1.33      1.33 o 
  -5  -7   9        5.09        7.31      1.49 o 
  -4  -7   9        0.93        2.32      1.33 o 
  -3  -7   9       10.97       10.46      1.33 o 
  -2  -7   9        6.16        4.82      1.33 o 
  -1  -7   9        1.02        3.82      1.16 o 
   0  -7   9       20.34       19.18      1.17 o 
   1  -7   9        6.70        4.98      1.33 o 
  -6  -6   9        0.00        0.50      1.33 o 
  -5  -6   9       11.66       12.12      1.49 o 
  -4  -6   9       18.53       17.10      1.49 o 
  -3  -6   9       24.16       19.10      1.66 o 
  -2  -6   9        0.37        0.66      1.00 o 
  -1  -6   9       23.29       19.43      1.49 o 
   0  -6   9        2.13        0.50      1.83 o 
   1  -6   9        1.54        1.00      1.00 o 
   2  -6   9       13.63        9.63      1.33 o 
   3  -6   9        0.76       -0.33      1.16 o 
  -7  -5   9        1.82        1.49      1.49 o 
  -6  -5   9        0.31        0.33      1.33 o 
  -5  -5   9       14.49       16.27      1.49 o 
  -4  -5   9       18.56       21.09      1.49 o 
  -3  -5   9       11.11       10.79      1.33 o 
  -2  -5   9        5.90        5.65      1.16 o 
  -1  -5   9       30.19       28.07      1.49 o 
   0  -5   9        0.31        0.84      0.68 o 
   1  -5   9       86.25       87.87      4.15 o 
   2  -5   9       34.70       33.21      1.66 o 
   3  -5   9        3.71        3.49      1.16 o 
   4  -5   9        1.50        4.15      1.16 o 
  -7  -4   9        0.48        1.33      1.33 o 
  -6  -4   9       17.17       20.43      1.66 o 
  -5  -4   9       83.78       88.37      3.82 o 
  -4  -4   9        4.80        5.48      1.16 o 
  -3  -4   9      418.61      429.54     14.31 o 
  -2  -4   9       22.35       20.26      1.33 o 
  -1  -4   9       11.71        9.30      1.33 o 
   0  -4   9       34.08       35.58      2.08 o 
   1  -4   9       54.59       51.82      2.16 o 
   2  -4   9       83.01       81.56      3.32 o 
   3  -4   9        2.62        1.33      1.00 o 
   4  -4   9       52.34       44.18      1.99 o 
   5  -4   9        1.75        0.50      1.33 o 
  -7  -3   9        3.60        2.99      1.33 o 
  -6  -3   9       28.60       23.58      1.66 o 
  -5  -3   9       22.79       19.76      1.49 o 
  -4  -3   9       36.37       38.03      1.66 o 
  -3  -3   9       14.10       12.79      1.16 o 
  -2  -3   9        7.13        7.31      1.00 o 
  -1  -3   9      105.82      112.14      3.99 o 
   0  -3   9        8.72        9.24      1.00 o 
   1  -3   9      147.43      146.56      5.98 o 
   2  -3   9        0.79        1.16      0.83 o 
   3  -3   9       46.17       57.96      2.66 o 
   4  -3   9       12.95       10.96      1.33 o 
   5  -3   9        3.92        2.82      1.16 o 
   6  -3   9        7.37        4.32      1.33 o 
  -7  -2   9       11.26       10.96      1.49 o 
  -6  -2   9        2.32        1.33      1.16 o 
  -5  -2   9        7.62        6.48      1.16 o 
  -4  -2   9       19.80       17.60      1.33 o 
  -3  -2   9       12.92       15.44      1.16 o 
  -2  -2   9       53.29       48.67      2.16 o 
  -1  -2   9       89.04       89.38      3.49 o 
   0  -2   9        9.87       10.21      1.33 o 
   1  -2   9       38.72       32.55      1.16 o 
   2  -2   9       19.52       20.92      1.16 o 
   3  -2   9       82.75       79.24      2.99 o 
   4  -2   9        0.15        0.66      1.00 o 
   5  -2   9        2.51        2.49      1.00 o 
   6  -2   9       36.73       29.06      1.83 o 
   7  -2   9        1.92        1.66      1.33 o 
  -7  -1   9        2.89        1.99      1.33 o 
  -6  -1   9        6.44        7.64      1.33 o 
  -5  -1   9        3.63        3.99      1.16 o 
  -4  -1   9        0.02       -0.33      1.00 o 
  -3  -1   9       36.17       37.87      1.49 o 
  -2  -1   9       28.92       26.57      1.33 o 
  -1  -1   9      144.37      154.23      5.32 o 
   0  -1   9        3.92        6.71      0.52 o 
   1  -1   9        0.92        0.50      0.50 o 
   2  -1   9        3.01        1.66      0.66 o 
   3  -1   9       24.05       25.74      1.49 o 
   4  -1   9      348.50      366.74     12.14 o 
   5  -1   9        6.37        6.64      1.16 o 
   6  -1   9        2.96        1.99      1.00 o 
   7  -1   9        1.11       -0.33      1.16 o 
  -7   0   9        0.01        1.49      1.33 o 
  -6   0   9        7.67        4.48      1.33 o 
  -5   0   9        3.51        2.82      1.16 o 
  -4   0   9       11.74        8.80      1.16 o 
  -3   0   9       72.81       77.08      2.66 o 
  -2   0   9      579.96      598.63     20.49 o 
  -1   0   9        2.09        1.83      0.83 o 
   0   0   9      199.08      206.45      5.35 o 
   1   0   9      100.12      105.18      4.15 o 
   2   0   9        6.98        7.47      0.83 o 
   3   0   9        9.02        5.98      0.83 o 
   4   0   9      261.28      265.70      9.48 o 
   5   0   9        0.81       -0.17      1.00 o 
   6   0   9        2.54        0.50      1.00 o 
   7   0   9       10.07        8.47      1.33 o 
   8   0   9        0.63       -1.16      1.16 o 
  -7   1   9        2.65        2.32      1.49 o 
  -6   1   9        0.26        0.50      1.16 o 
  -5   1   9       14.48       11.96      1.33 o 
  -4   1   9       20.05       18.77      1.33 o 
  -3   1   9        1.26        2.49      1.00 o 
  -2   1   9       70.76       81.56      2.66 o 
  -1   1   9       19.76       21.59      1.16 o 
   0   1   9      123.87      125.81      3.40 o 
   1   1   9      252.96      289.60      7.82 o 
   2   1   9        7.27        9.30      0.83 o 
   3   1   9       43.17       37.54      1.16 o 
   4   1   9       16.24       17.60      1.00 o 
   5   1   9       87.16       91.37      3.82 o 
   6   1   9      989.57     1034.72     31.68 o 
   7   1   9        3.46        4.98      1.16 o 
   8   1   9        9.60        7.97      1.33 o 
  -6   2   9        3.58        1.99      1.33 o 
  -5   2   9      109.17      111.47      3.65 o 
  -4   2   9      156.08      165.50      6.98 o 
  -3   2   9       10.92        6.48      1.16 o 
  -2   2   9      166.94      146.76      5.65 o 
  -1   2   9       21.14       19.43      1.16 o 
   0   2   9      213.17      226.72      6.51 o 
   1   2   9      321.65      300.38     12.31 o 
   2   2   9     1549.41     1570.30     27.68 o 
   3   2   9       25.22       22.59      1.16 o 
   4   2   9       12.19       14.61      1.00 o 
   5   2   9        0.17        1.83      0.83 o 
   6   2   9      345.27      344.09     12.64 o 
   7   2   9       33.91       35.21      1.83 o 
   8   2   9       29.23       23.58      1.83 o 
   9   2   9       18.51       17.77      1.83 o 
  -6   3   9        3.76        5.31      1.49 o 
  -5   3   9       10.79       11.46      1.49 o 
  -4   3   9        4.31        2.49      1.16 o 
  -3   3   9       81.35       93.02      3.99 o 
  -2   3   9        8.21        8.14      1.16 o 
  -1   3   9        1.45        2.82      1.00 o 
   0   3   9        0.67        1.14      0.40 o 
   1   3   9       22.64       19.93      0.83 o 
   2   3   9        0.88        2.16      0.66 o 
   3   3   9     1130.34     1233.27     26.58 o 
   4   3   9      121.20      120.63      4.98 o 
   5   3   9       37.02       43.85      1.66 o 
   6   3   9        1.17        1.49      1.00 o 
   7   3   9        0.52        0.17      1.00 o 
   8   3   9       62.49       62.95      2.33 o 
   9   3   9        0.01        2.66      1.33 o 
  -5   4   9        0.06        1.00      1.49 o 
  -4   4   9        0.51        0.33      1.00 o 
  -3   4   9        2.45        4.32      1.00 o 
  -2   4   9        5.59        6.31      1.00 o 
  -1   4   9        0.92        0.17      1.00 o 
   0   4   9       31.49       32.53      0.87 o 
   1   4   9      274.16      288.56     12.64 o 
   2   4   9       39.26       47.50      1.49 o 
   3   4   9      161.03      163.88      6.65 o 
   4   4   9      206.74      211.79      7.98 o 
   5   4   9        5.50        3.32      0.83 o 
   6   4   9       43.05       45.67      2.16 o 
   7   4   9        7.29        8.30      1.16 o 
   8   4   9        1.73        0.17      1.00 o 
   9   4   9        0.37       -0.33      1.16 o 
  -5   5   9        0.46        0.83      1.33 o 
  -4   5   9        1.38        0.83      1.16 o 
  -3   5   9        0.32        1.49      1.16 o 
  -2   5   9       33.45       31.55      1.66 o 
  -1   5   9        3.46        2.82      1.16 o 
   0   5   9        1.12        2.12      0.52 o 
   1   5   9        0.09        0.66      0.66 o 
   2   5   9       22.65       23.58      1.16 o 
   3   5   9       60.85       61.62      3.16 o 
   4   5   9        0.06        0.00      0.83 o 
   5   5   9       15.98       18.93      1.16 o 
   6   5   9       10.77       10.96      1.00 o 
   7   5   9        5.46        6.64      1.16 o 
   8   5   9        2.53        1.99      1.16 o 
   9   5   9       11.49       11.46      1.49 o 
  -4   6   9        7.98        8.63      1.49 o 
  -3   6   9        1.32       -0.83      1.16 o 
  -1   6   9        5.57        7.64      1.33 o 
   0   6   9        0.33       -0.07      0.91 o 
   1   6   9       10.60       10.63      1.00 o 
   2   6   9      162.79      163.85      6.81 o 
   3   6   9       93.14       88.05      2.99 o 
   4   6   9        3.15        3.99      1.00 o 
   5   6   9        9.90        8.30      1.16 o 
   6   6   9        3.73        2.82      1.00 o 
   7   6   9        4.89        3.99      1.00 o 
   8   6   9       28.17       29.23      1.83 o 
   9   6   9        0.73       -1.00      1.00 o 
  -3   7   9        0.13       -0.33      1.33 o 
  -2   7   9       35.07       29.23      1.83 o 
  -1   7   9        3.55        1.99      1.33 o 
   0   7   9        9.11        7.19      0.76 o 
   1   7   9        1.97        2.99      1.00 o 
   2   7   9       24.54       24.58      1.33 o 
   3   7   9       30.70       32.72      1.49 o 
   4   7   9        3.47        2.66      1.00 o 
   5   7   9       34.99       32.38      1.49 o 
   6   7   9        9.80        9.80      1.16 o 
   7   7   9        8.31        7.80      1.16 o 
   8   7   9       16.38       13.95      1.49 o 
   9   7   9       23.47       24.91      1.83 o 
  -2   8   9        1.28        1.00      1.33 o 
  -1   8   9        4.91        1.99      1.33 o 
   0   8   9       33.47       32.60      1.39 o 
   1   8   9        0.58        0.50      1.00 o 
   2   8   9        8.99        5.98      1.16 o 
   3   8   9        8.19        5.81      1.16 o 
   4   8   9      323.30      349.83     12.64 o 
   5   8   9       39.09       38.70      1.83 o 
   6   8   9      248.88      276.90     10.97 o 
   7   8   9       86.32       84.71      3.99 o 
   8   8   9        6.65        3.32      1.33 o 
   0   9   9        0.01       -0.50      1.33 o 
   1   9   9       30.19       32.22      1.83 o 
   2   9   9       10.58        8.97      1.16 o 
   3   9   9        0.09        0.00      1.00 o 
   4   9   9       13.89       14.61      1.33 o 
   5   9   9        5.00        4.82      1.33 o 
   6   9   9        0.25        0.66      1.16 o 
   7   9   9       69.87       69.59      2.82 o 
   8   9   9        4.27        3.82      1.33 o 
   2  10   9        2.88        6.64      1.33 o 
   3  10   9       26.81       24.91      1.83 o 
   4  10   9       21.41       22.75      1.66 o 
   5  10   9        0.57        1.16      1.00 o 
   6  10   9        4.83        5.15      1.33 o 
  -5  -7  10        8.79        7.64      1.66 o 
  -4  -7  10       17.72       17.93      1.83 o 
  -3  -7  10        0.58        1.16      1.16 o 
  -2  -7  10        1.07       -0.33      1.66 o 
  -1  -7  10        1.43        2.16      1.33 o 
   0  -7  10        1.12       -0.09      1.16 o 
  -6  -6  10        0.85        1.99      1.33 o 
  -5  -6  10        3.27       -0.17      1.33 o 
  -4  -6  10        0.16       -0.50      1.16 o 
  -3  -6  10       22.65       23.58      1.66 o 
  -2  -6  10        0.01        0.83      1.16 o 
  -1  -6  10       34.96       32.88      1.83 o 
   0  -6  10       56.00       58.62      1.63 o 
   1  -6  10        8.05        9.13      1.33 o 
   2  -6  10        1.24        1.16      1.00 o 
  -6  -5  10        2.96        3.65      1.49 o 
  -5  -5  10        0.79       -1.00      1.16 o 
  -4  -5  10       39.78       38.86      1.99 o 
  -3  -5  10       27.99       29.89      1.66 o 
  -2  -5  10       64.58       67.27      2.16 o 
  -1  -5  10       96.37       98.84      4.32 o 
   0  -5  10        6.34        7.51      0.82 o 
   1  -5  10        0.02        1.33      1.16 o 
   2  -5  10        9.10        8.80      1.33 o 
   3  -5  10       10.85       10.46      1.33 o 
   4  -5  10        1.10        1.16      1.16 o 
  -7  -4  10        1.70        1.16      1.33 o 
  -6  -4  10       31.52       33.55      1.99 o 
  -5  -4  10       71.48       72.92      3.16 o 
  -4  -4  10       78.88       81.06      2.82 o 
  -3  -4  10      540.41      561.04     25.30 o 
  -2  -4  10        0.48        2.32      1.16 o 
  -1  -4  10       81.24       77.24      3.82 o 
   0  -4  10      100.83      110.38      2.95 o 
   1  -4  10       18.47       20.26      1.33 o 
   2  -4  10       12.16       12.62      1.16 o 
   3  -4  10      114.11      118.61      4.65 o 
   4  -4  10       14.48       17.27      1.49 o 
   5  -4  10        0.03        0.50      1.16 o 
  -7  -3  10        0.07       -1.33      1.33 o 
  -6  -3  10       27.46       28.90      1.83 o 
  -5  -3  10        1.88        1.49      1.16 o 
  -4  -3  10        3.55        6.14      1.16 o 
  -3  -3  10        7.65        8.80      1.33 o 
  -2  -3  10        2.08        4.15      1.16 o 
  -1  -3  10        3.56        1.83      1.00 o 
   0  -3  10       51.04       54.83      1.41 o 
   1  -3  10        2.43        0.66      0.83 o 
   2  -3  10       26.59       27.73      1.49 o 
   3  -3  10        5.75        6.64      1.00 o 
   4  -3  10       69.66       66.27      2.16 o 
   5  -3  10       10.28        8.14      1.33 o 
   6  -3  10        0.75        0.00      1.16 o 
  -7  -2  10        5.67        5.98      1.49 o 
  -6  -2  10        8.71        8.14      1.49 o 
  -5  -2  10       17.61       14.28      1.49 o 
  -4  -2  10        0.77        0.83      1.00 o 
  -3  -2  10      159.35      170.16      7.64 o 
  -2  -2  10        3.28        3.82      1.00 o 
  -1  -2  10      188.39      180.84      6.65 o 
   0  -2  10        7.34        6.99      0.66 o 
   1  -2  10       42.07       43.85      1.49 o 
   2  -2  10       99.03      104.99      3.65 o 
   3  -2  10       29.08       30.56      1.49 o 
   4  -2  10        0.34        0.17      0.83 o 
   5  -2  10       14.95       16.27      1.33 o 
   6  -2  10        0.29       -0.83      1.16 o 
  -7  -1  10        1.44        1.00      1.49 o 
  -6  -1  10        0.53       -0.66      1.33 o 
  -5  -1  10        2.69        4.82      1.33 o 
  -4  -1  10        7.80        6.81      1.16 o 
  -3  -1  10        4.85        4.48      1.00 o 
  -2  -1  10        2.22        3.65      1.00 o 
  -1  -1  10       54.47       59.46      2.49 o 
   0  -1  10       52.20       52.76      1.58 o 
   1  -1  10        7.82        8.30      0.83 o 
   2  -1  10        4.62        3.32      0.83 o 
   3  -1  10        6.44        5.98      0.83 o 
   4  -1  10      145.26      150.04      5.15 o 
   5  -1  10        0.36        1.49      0.83 o 
   6  -1  10        6.45        8.80      1.16 o 
   7  -1  10        2.24        3.65      1.16 o 
  -7   0  10        0.24        1.33      1.33 o 
  -6   0  10        4.15        2.16      1.33 o 
  -5   0  10        0.04        0.50      1.16 o 
  -4   0  10       43.81       46.67      1.83 o 
  -3   0  10       61.50       58.80      2.33 o 
  -2   0  10       97.58      103.50      4.65 o 
  -1   0  10      864.65      895.65     24.03 o 
   0   0  10      526.17      537.30     12.30 o 
   1   0  10       24.14       18.77      1.16 o 
   2   0  10      337.01      346.05     14.97 o 
   3   0  10      113.33      119.63      4.49 o 
   4   0  10        8.49        6.14      1.00 o 
   5   0  10       62.89       65.61      2.82 o 
   6   0  10        4.39        3.49      1.16 o 
   7   0  10        7.49        7.97      1.49 o 
   8   0  10        1.47        1.83      1.49 o 
  -6   1  10        4.49        2.66      1.33 o 
  -5   1  10       13.07       10.46      1.33 o 
  -4   1  10       22.35       22.58      1.49 o 
  -3   1  10       25.47       28.07      1.49 o 
  -2   1  10        0.28        0.00      0.83 o 
  -1   1  10       10.91        8.30      1.00 o 
   0   1  10       77.32       75.38      3.32 o 
   1   1  10      590.61      631.31     18.17 o 
   2   1  10      210.09      207.99      7.15 o 
   3   1  10        7.33        5.31      0.83 o 
   4   1  10       22.18       23.08      1.33 o 
   5   1  10       46.02       39.20      1.66 o 
   6   1  10      105.29      112.30      4.15 o 
   7   1  10        5.78        4.82      1.16 o 
   8   1  10       27.36       25.57      1.83 o 
  -6   2  10       29.91       30.56      1.99 o 
  -5   2  10       54.50       53.81      2.16 o 
  -4   2  10       36.12       33.88      1.66 o 
  -3   2  10      138.21      131.59      3.82 o 
  -2   2  10      140.56      126.62      4.49 o 
  -1   2  10        3.38        2.32      1.00 o 
   0   2  10       12.88       12.15      0.64 o 
   1   2  10     1425.85     1454.24     27.98 o 
   2   2  10      259.70      255.62      8.48 o 
   3   2  10       10.57       11.13      0.83 o 
   4   2  10        1.36        0.17      0.83 o 
   5   2  10      187.21      220.88      8.48 o 
   6   2  10       13.73       13.12      1.16 o 
   7   2  10       40.51       40.69      1.83 o 
   8   2  10       30.06       21.42      1.83 o 
  -6   3  10        0.20        0.66      1.49 o 
  -5   3  10       11.53       11.29      1.49 o 
  -4   3  10        0.52        0.66      1.00 o 
  -3   3  10       94.50       83.39      3.32 o 
  -2   3  10       84.34       83.39      2.99 o 
  -1   3  10        1.42        1.99      1.00 o 
   0   3  10        9.66        8.68      1.00 o 
   1   3  10      325.62      269.52     13.31 o 
   2   3  10      292.76      267.14     13.31 o 
   3   3  10      106.53      113.98      4.82 o 
   4   3  10       12.53       10.63      1.00 o 
   5   3  10        2.53        1.99      0.83 o 
   6   3  10        0.29        1.16      1.00 o 
   7   3  10        6.35        9.13      1.33 o 
   8   3  10      275.54      284.56     11.14 o 
   9   3  10       24.49       21.59      1.83 o 
  -5   4  10        0.03       -1.16      1.33 o 
  -4   4  10       11.17        9.47      1.49 o 
  -3   4  10        1.04        0.50      1.16 o 
  -2   4  10       19.79       21.92      1.49 o 
  -1   4  10       57.82       61.12      1.83 o 
   0   4  10       13.84       11.36      0.68 o 
   1   4  10      131.06      143.74      5.98 o 
   2   4  10       53.42       55.31      2.33 o 
   3   4  10      310.91      332.67     15.14 o 
   4   4  10        0.00        0.17      0.66 o 
   5   4  10      102.30      114.80      4.32 o 
   6   4  10       37.64       38.03      1.66 o 
   7   4  10       12.17       12.62      1.33 o 
   8   4  10        0.32       -0.50      1.00 o 
   9   4  10        1.88        5.31      1.33 o 
  -4   5  10        3.30        1.99      1.33 o 
  -3   5  10       18.10       15.94      1.49 o 
  -2   5  10        1.88        2.49      1.00 o 
  -1   5  10       14.65       13.95      1.33 o 
   0   5  10        2.83        2.61      1.25 o 
   1   5  10      118.47      116.80      4.49 o 
   2   5  10       34.85       35.71      1.66 o 
   3   5  10      133.73      120.63      4.49 o 
   4   5  10       11.23       13.45      1.16 o 
   5   5  10       81.38       91.86      4.15 o 
   6   5  10       16.94       15.78      1.33 o 
   7   5  10        0.19       -0.33      1.00 o 
   8   5  10        1.55        2.32      1.16 o 
   9   5  10        1.98        2.82      1.16 o 
  -4   6  10        0.08        0.00      1.33 o 
  -3   6  10       15.88       17.93      1.66 o 
  -2   6  10        0.89        2.16      1.16 o 
  -1   6  10        3.79        1.99      1.16 o 
   0   6  10        0.00        0.58      1.25 o 
   1   6  10       21.68       18.43      1.16 o 
   2   6  10        0.06       -0.17      0.83 o 
   3   6  10       24.82       29.56      1.33 o 
   4   6  10       18.93       20.26      1.33 o 
   5   6  10        3.36        3.82      1.00 o 
   6   6  10        3.46        2.66      1.00 o 
   7   6  10        0.08       -0.17      1.00 o 
   8   6  10        1.55        1.33      1.00 o 
   9   6  10        1.85        3.15      1.33 o 
  -2   7  10        0.50        0.17      1.49 o 
  -1   7  10        0.29       -0.33      1.33 o 
   0   7  10      115.31      104.78      3.82 o 
   1   7  10        1.93        1.00      0.83 o 
   2   7  10       50.08       50.16      2.16 o 
   3   7  10       43.33       46.00      1.66 o 
   4   7  10      106.56      112.80      4.98 o 
   5   7  10      157.76      158.35      6.31 o 
   6   7  10        1.31        0.33      1.00 o 
   7   7  10       15.25       13.28      1.33 o 
   8   7  10       12.64       14.11      1.49 o 
   9   7  10        0.46       -0.17      1.33 o 
  -1   8  10       10.38       10.46      1.49 o 
   0   8  10        0.66        1.26      0.83 o 
   1   8  10        3.21        3.99      1.00 o 
   2   8  10        5.36        6.48      1.16 o 
   3   8  10        0.19       -0.33      0.83 o 
   4   8  10       62.78       68.26      2.82 o 
   5   8  10       10.80        8.47      1.33 o 
   6   8  10      130.58      154.34      6.15 o 
   7   8  10        3.71        5.15      1.16 o 
   8   8  10       32.38       31.39      1.99 o 
   0   9  10        1.17        0.18      0.76 o 
   1   9  10        0.02       -0.33      1.00 o 
   2   9  10        2.57        3.65      1.16 o 
   3   9  10        2.26        2.49      1.00 o 
   4   9  10        1.99        1.66      1.00 o 
   5   9  10        8.24        9.13      1.33 o 
   6   9  10        4.66        4.82      1.33 o 
   7   9  10       23.00       21.75      1.66 o 
   2  10  10        3.85        4.98      1.33 o 
   3  10  10        2.40        4.15      1.16 o 
   4  10  10       14.77       16.94      1.49 o 
   5  10  10        5.98        8.14      1.49 o 
   6  10  10        0.04       -0.17      1.00 o 
  -3  -7  11        7.04        6.97      1.49 o 
  -2  -7  11        1.19        3.15      1.33 o 
  -1  -7  11        0.05        1.66      1.16 o 
  -5  -6  11        0.23        0.50      1.16 o 
  -4  -6  11        0.09        1.83      1.33 o 
  -3  -6  11       52.82       51.15      2.33 o 
  -2  -6  11       25.26       24.08      1.66 o 
  -1  -6  11        9.79        9.96      1.49 o 
   0  -6  11       44.20       44.86      1.46 o 
   1  -6  11        1.05       -0.50      1.16 o 
   2  -6  11        3.85        4.48      1.16 o 
  -6  -5  11        0.10        2.66      1.33 o 
  -5  -5  11        0.03        1.16      1.33 o 
  -4  -5  11       21.83       17.93      1.66 o 
  -3  -5  11       26.56       27.40      1.66 o 
  -2  -5  11       12.82       11.62      1.49 o 
  -1  -5  11      181.75      197.07      8.97 o 
   0  -5  11        0.15        0.71      0.68 o 
   1  -5  11       11.34       10.63      1.33 o 
   2  -5  11        0.73       -0.33      1.00 o 
   3  -5  11        0.01        2.32      1.16 o 
  -6  -4  11        5.58        4.98      1.66 o 
  -5  -4  11       57.53       55.97      2.33 o 
  -4  -4  11       54.57       52.81      2.33 o 
  -3  -4  11      130.59      141.88      4.49 o 
  -2  -4  11       36.19       40.36      1.83 o 
  -1  -4  11      658.26      685.35     26.81 o 
   0  -4  11      101.16       98.97      4.40 o 
   1  -4  11       63.30       73.25      2.66 o 
   2  -4  11      210.29      210.06      7.98 o 
   3  -4  11        2.35        4.32      1.16 o 
   4  -4  11        0.00       -1.00      1.00 o 
  -7  -3  11        2.22        1.66      1.33 o 
  -6  -3  11        0.59        0.50      1.33 o 
  -5  -3  11        7.30        8.80      1.33 o 
  -4  -3  11       10.83       10.63      1.33 o 
  -3  -3  11        7.69        8.80      1.33 o 
  -2  -3  11       11.17       13.28      1.33 o 
  -1  -3  11       62.28       60.46      2.16 o 
   0  -3  11       39.03       41.13      1.17 o 
   1  -3  11      121.16      124.94      5.48 o 
   2  -3  11        2.09        2.32      0.83 o 
   3  -3  11       27.02       28.90      1.66 o 
   4  -3  11       10.05        7.31      1.16 o 
   5  -3  11       12.89       14.28      1.66 o 
  -7  -2  11        2.25        1.00      1.49 o 
  -6  -2  11       41.83       40.85      2.33 o 
  -5  -2  11       22.27       20.43      1.66 o 
  -4  -2  11       47.24       45.17      1.83 o 
  -3  -2  11      165.24      161.19      6.15 o 
  -2  -2  11       44.15       47.00      2.16 o 
  -1  -2  11        3.44        2.49      1.16 o 
   0  -2  11       51.28       53.24      1.47 o 
   1  -2  11      172.01      173.83      6.65 o 
   2  -2  11      667.15      666.89     24.65 o 
   3  -2  11       36.71       40.52      1.66 o 
   4  -2  11       30.13       32.38      1.66 o 
   5  -2  11        2.42        2.16      1.16 o 
   6  -2  11        9.81        8.47      1.33 o 
  -7  -1  11        3.39        2.99      1.49 o 
  -6  -1  11       22.83       21.92      1.83 o 
  -5  -1  11        0.27       -1.16      1.16 o 
  -4  -1  11       24.89       22.59      1.49 o 
  -3  -1  11       10.19        8.80      1.16 o 
  -2  -1  11       16.47       16.44      1.33 o 
  -1  -1  11       60.58       67.94      2.33 o 
   0  -1  11       14.13       14.64      0.76 o 
   1  -1  11      179.11      187.31      7.15 o 
   2  -1  11      177.66      198.94      7.98 o 
   3  -1  11       13.37       11.46      1.16 o 
   4  -1  11        0.79        1.49      0.83 o 
   5  -1  11        5.50        3.82      1.16 o 
   6  -1  11        2.72        1.33      1.00 o 
   7  -1  11        1.57        2.99      1.16 o 
  -6   0  11        0.01       -0.33      1.33 o 
  -5   0  11        0.34        0.33      1.16 o 
  -4   0  11        6.80        8.63      1.33 o 
  -3   0  11       23.02       22.42      1.49 o 
  -2   0  11       82.80       79.74      2.99 o 
  -1   0  11      167.53      156.89      5.48 o 
   0   0  11      136.99      144.29      3.94 o 
   1   0  11        1.78        1.16      0.66 o 
   2   0  11      189.69      199.29      7.31 o 
   3   0  11        6.48        7.14      1.00 o 
   4   0  11     1148.97     1206.19     33.22 o 
   5   0  11       55.94       67.27      2.33 o 
   6   0  11        3.20        2.49      1.00 o 
   7   0  11        2.14        0.83      1.16 o 
  -6   1  11        0.74        1.33      1.33 o 
  -5   1  11       24.62       24.08      1.83 o 
  -4   1  11        9.55        9.13      1.33 o 
  -3   1  11        5.07        3.82      1.16 o 
  -2   1  11       49.89       48.33      1.83 o 
  -1   1  11       23.26       23.08      1.33 o 
   0   1  11       56.00       48.94      1.49 o 
   1   1  11        5.15        1.83      0.66 o 
   2   1  11       14.85       20.26      1.00 o 
   3   1  11        8.84        8.14      0.83 o 
   4   1  11       59.68       56.81      2.49 o 
   5   1  11       65.38       71.75      3.16 o 
   6   1  11      103.90      102.83      4.32 o 
   7   1  11       15.28       13.12      1.49 o 
   8   1  11       43.01       41.68      2.16 o 
  -6   2  11        0.80        1.16      1.33 o 
  -5   2  11        0.48        0.00      1.33 o 
  -4   2  11       15.55       20.59      1.49 o 
  -3   2  11       84.16       82.06      3.16 o 
  -2   2  11        3.22        1.16      1.00 o 
  -1   2  11      352.35      346.85     12.48 o 
   0   2  11      285.71      289.70      6.93 o 
   1   2  11      144.90      160.37      5.98 o 
   2   2  11      178.77      187.33      7.15 o 
   3   2  11       72.81       85.38      3.82 o 
   4   2  11        0.20        1.49      0.83 o 
   5   2  11       76.06       82.22      2.82 o 
   6   2  11       76.00       81.39      3.99 o 
   7   2  11      131.14      150.18      6.81 o 
   8   2  11       25.73       21.75      1.66 o 
  -5   3  11        0.48        0.17      1.33 o 
  -4   3  11       41.93       47.00      2.33 o 
  -3   3  11       86.49       81.39      2.82 o 
  -2   3  11       16.89       14.78      1.33 o 
  -1   3  11      399.01      438.57     13.14 o 
   0   3  11       29.29       24.97      1.83 o 
   1   3  11       37.78       43.02      1.33 o 
   2   3  11       25.21       27.90      1.16 o 
   3   3  11       15.56       14.78      1.00 o 
   4   3  11        5.34        6.48      0.83 o 
   5   3  11       28.60       26.07      1.49 o 
   6   3  11        0.00        0.00      0.83 o 
   7   3  11       56.51       59.13      2.66 o 
   8   3  11       41.79       41.02      1.99 o 
  -5   4  11        0.65        0.83      1.33 o 
  -4   4  11       17.31       15.94      1.66 o 
  -3   4  11        5.78        4.82      1.33 o 
  -2   4  11        1.89        2.99      1.00 o 
  -1   4  11        9.92       12.95      1.33 o 
   0   4  11       30.59       28.53      0.95 o 
   1   4  11      339.05      310.39     15.14 o 
   2   4  11        3.41        3.49      0.83 o 
   3   4  11       92.60       98.68      4.32 o 
   4   4  11        3.13        2.32      0.83 o 
   5   4  11      257.38      280.96     10.97 o 
   6   4  11        0.47        1.16      0.83 o 
   7   4  11        3.26        1.33      1.00 o 
   8   4  11        6.45        3.32      1.16 o 
   9   4  11       10.47       11.79      1.66 o 
  -4   5  11        1.89        1.33      1.33 o 
  -3   5  11       15.00       16.61      1.49 o 
  -2   5  11        3.70        5.48      1.16 o 
  -1   5  11        0.19       -1.00      1.00 o 
   0   5  11       17.34       16.73      0.87 o 
   1   5  11      123.41      109.49      4.49 o 
   2   5  11       29.73       32.38      1.33 o 
   3   5  11      154.34      157.37      6.15 o 
   4   5  11        3.03        2.82      0.83 o 
   5   5  11        1.10        1.00      0.83 o 
   6   5  11        1.72        2.16      0.83 o 
   7   5  11        3.89        4.32      1.00 o 
   8   5  11        1.58        2.66      1.16 o 
   9   5  11        0.77        0.17      1.33 o 
  -3   6  11        0.05       -0.50      1.33 o 
  -2   6  11       16.53       14.95      1.49 o 
  -1   6  11        0.42        0.66      1.16 o 
   0   6  11        8.46        7.60      0.76 o 
   1   6  11        5.61        5.15      0.83 o 
   2   6  11       17.32       20.09      1.16 o 
   3   6  11      142.80      148.54      5.82 o 
   4   6  11        6.63        6.81      1.00 o 
   5   6  11        6.16        4.82      1.00 o 
   6   6  11        1.66        2.16      1.00 o 
   7   6  11       17.32       16.11      1.49 o 
   8   6  11        2.60        1.66      1.33 o 
   9   6  11        1.10        0.33      1.33 o 
  -2   7  11        9.42        5.98      1.49 o 
  -1   7  11       43.84       39.69      1.99 o 
   0   7  11       35.45       32.38      1.17 o 
   1   7  11       18.65       20.43      1.33 o 
   2   7  11       37.37       36.37      1.99 o 
   3   7  11      137.26      127.43      4.98 o 
   4   7  11       61.54       71.59      2.82 o 
   5   7  11       69.93       74.74      2.16 o 
   6   7  11        0.45        1.33      1.00 o 
   7   7  11        0.06       -1.16      1.16 o 
   8   7  11        6.03        4.48      1.33 o 
  -1   8  11        1.47        2.32      1.33 o 
   0   8  11        0.00       -0.42      0.68 o 
   1   8  11       10.96       12.29      1.33 o 
   2   8  11        2.26        1.00      1.33 o 
   3   8  11        0.67        2.16      1.00 o 
   4   8  11       23.17       20.59      1.49 o 
   5   8  11       47.76       47.66      2.82 o 
   6   8  11       53.23       51.32      2.16 o 
   7   8  11        2.27        2.49      1.16 o 
   8   8  11       52.99       55.80      2.66 o 
   0   9  11        2.15       -0.73      1.49 o 
   1   9  11       43.02       37.70      1.99 o 
   2   9  11        5.25        5.81      1.16 o 
   3   9  11        0.47        1.16      1.00 o 
   4   9  11        6.99        5.81      1.16 o 
   5   9  11        2.39        2.66      1.49 o 
   6   9  11        8.57        8.63      1.33 o 
   7   9  11        1.30        1.33      1.16 o 
   3  10  11       14.47       16.44      1.49 o 
   4  10  11        0.08        0.50      1.16 o 
   5  10  11       12.70       16.27      1.66 o 
   6  10  11        0.81        1.00      1.16 o 
  -4  -6  12        3.63        5.15      1.49 o 
  -2  -6  12        4.03        4.98      1.33 o 
  -1  -6  12       20.10       18.60      1.83 o 
   0  -6  12        1.11        1.28      0.76 o 
   1  -6  12        1.46       -0.33      1.33 o 
  -5  -5  12        0.23        0.17      1.33 o 
  -4  -5  12       12.57       11.96      1.66 o 
  -3  -5  12        8.91        7.31      1.33 o 
  -2  -5  12       84.38       90.86      4.32 o 
  -1  -5  12       23.92       25.91      1.83 o 
   0  -5  12        5.48        6.86      0.87 o 
   1  -5  12       53.16       58.13      2.16 o 
   2  -5  12        0.66        0.50      1.00 o 
   3  -5  12        0.46        1.99      1.16 o 
  -6  -4  12        0.10        0.33      1.49 o 
  -5  -4  12       15.13       13.62      1.66 o 
  -4  -4  12        5.11        7.47      1.33 o 
  -3  -4  12        2.86        4.48      1.33 o 
  -2  -4  12       20.38       19.43      1.66 o 
  -1  -4  12       94.71      117.94      6.81 o 
   0  -4  12       50.33       48.98      3.40 o 
   1  -4  12      164.74      178.78      5.98 o 
   2  -4  12        1.41        2.49      1.00 o 
   3  -4  12       34.96       33.71      1.83 o 
   4  -4  12       12.51       13.28      1.49 o 
  -6  -3  12       13.17       13.95      1.66 o 
  -5  -3  12       18.71       21.75      1.83 o 
  -4  -3  12       17.36       20.76      1.66 o 
  -3  -3  12       33.27       32.22      1.83 o 
  -2  -3  12        3.20        3.99      1.16 o 
  -1  -3  12       16.36       11.13      1.33 o 
   0  -3  12       73.73       72.62      3.07 o 
   1  -3  12       38.08       36.20      1.66 o 
   2  -3  12       22.52       20.26      1.33 o 
   3  -3  12        0.36       -1.00      1.00 o 
   4  -3  12       12.73       12.45      1.33 o 
   5  -3  12        3.40        4.82      1.33 o 
  -6  -2  12        0.17        1.16      1.33 o 
  -5  -2  12        2.36        4.98      1.33 o 
  -4  -2  12        8.44        7.31      1.33 o 
  -3  -2  12        1.14        2.66      1.16 o 
  -2  -2  12       18.54       15.11      1.33 o 
  -1  -2  12       28.73       27.07      1.49 o 
   0  -2  12        1.09        0.26      0.64 o 
   1  -2  12       26.94       24.25      1.33 o 
   2  -2  12      457.50      501.30     22.96 o 
   3  -2  12       12.62       13.28      1.16 o 
   4  -2  12        7.16        6.31      1.16 o 
   5  -2  12       14.40       14.45      1.49 o 
   6  -2  12       10.67       11.46      1.49 o 
  -6  -1  12       10.52        8.30      1.66 o 
  -5  -1  12       28.02       28.90      1.83 o 
  -4  -1  12        6.25        5.31      1.16 o 
  -3  -1  12       85.64       88.20      3.32 o 
  -2  -1  12       20.37       17.77      1.33 o 
  -1  -1  12        0.03        1.00      1.00 o 
   0  -1  12        2.22        3.56      1.16 o 
   1  -1  12        6.71        5.81      0.83 o 
   2  -1  12       21.05       18.77      1.16 o 
   3  -1  12       85.75       83.89      3.65 o 
   4  -1  12       40.35       41.69      2.82 o 
   5  -1  12        6.14        5.15      1.16 o 
   6  -1  12        6.95        8.97      1.33 o 
  -6   0  12       16.54       15.44      1.83 o 
  -5   0  12        0.20        0.66      1.16 o 
  -4   0  12       30.08       29.73      1.83 o 
  -3   0  12        0.20        0.50      1.16 o 
  -2   0  12       28.96       26.41      1.49 o 
  -1   0  12       25.44       23.08      1.49 o 
   0   0  12       11.83       10.97      1.66 o 
   1   0  12       17.12       15.28      1.16 o 
   2   0  12       45.99       52.65      1.66 o 
   3   0  12       33.00       37.70      1.49 o 
   4   0  12      452.47      478.67     22.13 o 
   5   0  12        0.80        0.50      1.00 o 
   6   0  12        1.64        1.16      1.00 o 
   7   0  12        0.04       -1.16      1.16 o 
  -6   1  12        1.55        1.00      1.33 o 
  -5   1  12        3.69        4.65      1.33 o 
  -4   1  12        0.10        0.83      1.16 o 
  -3   1  12        9.84       12.12      1.33 o 
  -2   1  12       19.52       16.94      1.33 o 
  -1   1  12       56.75       54.48      2.16 o 
   0   1  12       71.02       69.58      3.90 o 
   1   1  12       39.73       38.53      1.66 o 
   2   1  12        2.48        2.82      0.83 o 
   3   1  12        2.25        2.99      0.83 o 
   4   1  12       44.08       46.84      1.83 o 
   5   1  12       19.95       20.76      1.49 o 
   6   1  12       43.22       40.85      1.99 o 
   7   1  12        1.64        1.83      1.16 o 
   8   1  12       16.26       15.11      1.66 o 
  -5   2  12       30.77       28.23      1.99 o 
  -4   2  12       32.75       37.20      1.99 o 
  -3   2  12       28.87       29.89      1.66 o 
  -2   2  12      147.02      149.21      6.65 o 
  -1   2  12       33.02       33.88      1.66 o 
   0   2  12       24.86       23.04      3.57 o 
   1   2  12       67.58       64.28      2.49 o 
   2   2  12      103.15      108.49      4.82 o 
   3   2  12       30.33       31.72      1.33 o 
   4   2  12        0.26       -0.17      0.83 o 
   5   2  12        0.12       -0.66      0.83 o 
   6   2  12      379.52      403.95     15.63 o 
   7   2  12        8.36        5.65      1.33 o 
   8   2  12        0.00        1.00      1.16 o 
  -5   3  12       19.31       19.10      1.83 o 
  -4   3  12       48.23       54.81      2.33 o 
  -3   3  12       65.05       61.29      2.49 o 
  -2   3  12       47.08       47.17      2.33 o 
  -1   3  12      308.27      351.20     13.14 o 
   0   3  12       25.80       23.62      2.32 o 
   1   3  12        5.77        4.32      0.83 o 
   2   3  12      244.65      244.07      9.14 o 
   3   3  12       27.98       25.74      1.16 o 
   4   3  12        0.14        1.66      0.83 o 
   5   3  12       13.66       16.61      1.16 o 
   6   3  12        0.03        0.17      0.83 o 
   7   3  12       12.40       13.45      1.49 o 
   8   3  12       29.26       25.08      1.83 o 
  -4   4  12        6.53        3.16      1.33 o 
  -3   4  12        1.15        0.33      1.16 o 
  -2   4  12        1.35        1.49      1.16 o 
  -1   4  12       10.47        8.63      1.33 o 
   0   4  12        5.89        7.99      0.83 o 
   1   4  12      375.65      370.14     17.13 o 
   2   4  12        0.96        1.83      0.83 o 
   3   4  12      124.54      124.78      5.15 o 
   4   4  12        3.48        2.99      0.83 o 
   5   4  12       51.17       53.98      2.16 o 
   6   4  12       39.33       37.87      1.66 o 
   7   4  12       26.47       24.91      1.83 o 
   8   4  12        5.61        4.65      1.33 o 
  -4   5  12        4.85        3.99      1.49 o 
  -3   5  12        0.03        1.49      1.33 o 
  -2   5  12        0.71        1.83      1.16 o 
  -1   5  12       13.55       10.30      1.49 o 
   0   5  12       12.17       12.00      0.80 o 
   1   5  12        5.57        5.31      0.83 o 
   2   5  12        8.31       10.63      1.00 o 
   3   5  12       12.16       10.13      1.00 o 
   4   5  12        0.56        1.99      0.83 o 
   5   5  12        6.06        3.82      1.00 o 
   6   5  12        7.51        7.97      1.16 o 
   7   5  12       13.52       12.62      1.33 o 
   8   5  12       11.18       12.12      1.49 o 
  -3   6  12        2.92        1.83      1.49 o 
  -2   6  12       18.99       17.93      1.66 o 
  -1   6  12        0.55        2.99      1.16 o 
   0   6  12        7.70        9.49      0.87 o 
   1   6  12       14.90       14.12      1.16 o 
   2   6  12        6.47        7.47      1.00 o 
   3   6  12      319.08      333.23     12.47 o 
   4   6  12        7.91       10.30      1.16 o 
   5   6  12        0.46        1.00      0.83 o 
   6   6  12        0.45       -0.83      0.83 o 
   7   6  12        4.59        2.16      1.00 o 
   8   6  12       16.23       13.12      1.49 o 
  -2   7  12       22.90       22.09      1.83 o 
  -1   7  12        1.65        3.32      1.49 o 
   0   7  12       22.51       19.84      1.06 o 
   1   7  12        3.16        1.33      0.83 o 
   2   7  12        1.30        0.66      0.83 o 
   3   7  12       25.84       19.60      1.33 o 
   4   7  12       29.92       32.05      1.66 o 
   5   7  12       15.13       16.61      1.33 o 
   6   7  12        4.27        4.48      1.16 o 
   7   7  12        1.95        0.83      1.00 o 
   8   7  12        7.86        6.64      1.33 o 
  -1   8  12        1.14        0.00      1.33 o 
   0   8  12        7.80        9.46      0.92 o 
   1   8  12        0.57       -1.00      1.00 o 
   2   8  12        0.02       -1.33      1.66 o 
   3   8  12        0.13       -0.50      0.83 o 
   4   8  12        4.45        5.15      1.16 o 
   5   8  12       50.32       50.82      2.49 o 
   6   8  12       58.57       65.27      2.49 o 
   7   8  12        6.77        4.15      1.33 o 
   8   8  12       18.22       18.27      1.66 o 
   1   9  12        0.97        1.33      1.16 o 
   2   9  12       13.74       12.79      1.49 o 
   3   9  12        5.70        6.64      1.16 o 
   4   9  12        3.08        0.50      1.16 o 
   5   9  12        9.58        7.80      1.33 o 
   6   9  12      121.21      122.26      5.32 o 
   7   9  12       29.38       30.22      1.99 o 
   4  10  12        0.07       -0.17      1.16 o 
   5  10  12        1.93        3.65      1.16 o 
  -3  -6  13        4.99        4.82      1.66 o 
  -2  -6  13        0.98        2.82      1.33 o 
  -1  -6  13        4.42        4.82      1.49 o 
  -4  -5  13        6.42        5.15      1.49 o 
  -3  -5  13       58.97       65.60      2.99 o 
  -2  -5  13       33.71       31.05      1.99 o 
  -1  -5  13        7.62        8.63      1.49 o 
   0  -5  13        0.72        1.88      0.76 o 
   1  -5  13        4.26        4.98      1.16 o 
   2  -5  13        4.12        3.32      1.16 o 
  -5  -4  13        0.80        0.50      1.33 o 
  -4  -4  13       23.44       22.75      1.83 o 
  -3  -4  13       36.56       38.03      1.99 o 
  -2  -4  13        0.48        2.99      1.16 o 
  -1  -4  13       28.08       25.41      1.83 o 
   0  -4  13        0.85        0.64      0.68 o 
   1  -4  13       77.07       83.38      2.99 o 
   2  -4  13       34.64       34.04      1.83 o 
   3  -4  13       48.46       51.48      2.66 o 
  -6  -3  13        0.42        1.49      1.33 o 
  -5  -3  13       10.03       12.45      1.49 o 
  -4  -3  13       19.34       21.59      1.66 o 
  -3  -3  13       69.66       70.42      2.66 o 
  -2  -3  13        6.98        5.98      1.33 o 
  -1  -3  13        2.97        5.31      1.16 o 
   0  -3  13      453.00      462.81     13.01 o 
   1  -3  13       20.19       22.09      1.49 o 
   2  -3  13        3.63        3.99      1.00 o 
   3  -3  13       74.84       80.72      3.99 o 
   4  -3  13       23.20       23.08      1.66 o 
  -6  -2  13        5.10        4.32      1.66 o 
  -5  -2  13        0.38        0.83      1.33 o 
  -4  -2  13       12.05       11.29      1.49 o 
  -3  -2  13        4.15        4.15      1.16 o 
  -2  -2  13        2.78        1.83      1.16 o 
  -1  -2  13        0.00        0.50      1.00 o 
   0  -2  13       10.88        9.42      2.32 o 
   1  -2  13       22.52       22.92      1.49 o 
   2  -2  13       10.62       12.62      1.16 o 
   3  -2  13       11.65       14.78      1.33 o 
   4  -2  13        5.90        5.15      1.16 o 
   5  -2  13        0.60        0.50      1.16 o 
  -6  -1  13        5.83       12.45      1.83 o 
  -5  -1  13        0.51        0.83      1.33 o 
  -4  -1  13       30.00       24.91      1.66 o 
  -3  -1  13       17.09       17.60      1.49 o 
  -2  -1  13        0.34       -1.00      1.00 o 
  -1  -1  13        0.79        0.17      1.16 o 
   0  -1  13       33.89       34.45      1.04 o 
   1  -1  13       36.87       36.70      1.49 o 
   2  -1  13      331.98      356.19     12.97 o 
   3  -1  13        1.37        1.99      0.83 o 
   4  -1  13       21.82       20.09      1.49 o 
   5  -1  13        0.95        1.83      1.00 o 
   6  -1  13        1.90        1.00      1.16 o 
  -6   0  13        0.51        0.00      1.49 o 
  -5   0  13        3.23        2.49      1.33 o 
  -4   0  13        8.83        7.97      1.49 o 
  -3   0  13        7.45        6.97      1.33 o 
  -2   0  13        5.75        4.48      1.16 o 
  -1   0  13        0.05       -1.16      1.16 o 
   0   0  13        0.71        0.57      0.64 o 
   1   0  13       10.19        7.64      1.00 o 
   2   0  13       12.94       14.28      1.16 o 
   3   0  13        2.38        2.49      1.00 o 
   4   0  13      205.97      224.19     10.14 o 
   5   0  13        6.89        4.98      1.16 o 
   6   0  13        3.76        6.14      1.16 o 
   7   0  13        7.70        5.65      1.33 o 
  -5   1  13        1.47       -1.33      1.33 o 
  -4   1  13       19.24       22.25      1.66 o 
  -3   1  13      108.92      122.27      4.32 o 
  -2   1  13        1.56        1.66      1.00 o 
  -1   1  13      151.76      160.52      7.15 o 
   0   1  13        4.09        5.61      2.16 o 
   1   1  13        5.81        2.66      0.83 o 
   2   1  13        8.55       10.46      1.00 o 
   3   1  13        0.14        0.17      0.83 o 
   4   1  13       29.13       29.56      1.49 o 
   5   1  13        0.01        0.00      1.00 o 
   6   1  13       10.43        9.96      1.49 o 
   7   1  13        1.27        1.00      1.16 o 
  -5   2  13        7.36        6.48      1.49 o 
  -4   2  13        3.94        3.32      1.33 o 
  -3   2  13       51.79       52.81      2.16 o 
  -2   2  13        9.77       11.29      1.33 o 
  -1   2  13      117.47      123.27      5.32 o 
   0   2  13        8.23        7.15      0.91 o 
   1   2  13       86.32       80.90      4.15 o 
   2   2  13        7.03        4.32      0.83 o 
   3   2  13       14.24       15.44      1.16 o 
   4   2  13       73.55       77.74      2.66 o 
   5   2  13        0.41       -0.33      1.00 o 
   6   2  13      103.62      103.99      4.15 o 
   7   2  13       13.35        7.31      1.33 o 
   8   2  13        5.04        3.32      1.33 o 
  -5   3  13        2.26        2.82      1.49 o 
  -4   3  13        0.45       -0.50      1.16 o 
  -3   3  13       82.13       76.07      3.32 o 
  -2   3  13       34.18       34.71      1.83 o 
  -1   3  13        0.51        3.99      1.33 o 
   0   3  13       49.77       51.04      1.56 o 
   1   3  13        2.18        1.66      0.83 o 
   2   3  13        0.00       -0.33      0.83 o 
   3   3  13       22.94       20.43      1.49 o 
   4   3  13        8.34        6.31      1.00 o 
   5   3  13        0.12        0.17      0.83 o 
   6   3  13        0.00       -0.83      1.00 o 
   7   3  13       11.94       12.29      1.33 o 
   8   3  13       10.65        6.97      1.49 o 
  -4   4  13        0.06       -1.16      1.16 o 
  -3   4  13        5.42        6.14      1.33 o 
  -2   4  13        1.12        1.00      1.16 o 
  -1   4  13       41.12       46.00      1.83 o 
   0   4  13       47.45       48.25      1.43 o 
   1   4  13      197.57      187.97      8.14 o 
   2   4  13       24.49       26.07      1.16 o 
   3   4  13        0.05       -0.66      1.00 o 
   4   4  13        2.05        3.32      0.83 o 
   5   4  13        0.42        1.66      0.83 o 
   6   4  13       43.98       41.19      1.83 o 
   7   4  13       20.32       16.77      1.49 o 
   8   4  13       47.69       44.34      2.16 o 
  -3   5  13        6.03        7.97      1.49 o 
  -2   5  13        0.18        1.00      1.16 o 
  -1   5  13       12.30        7.64      1.33 o 
   0   5  13        0.11        0.09      0.58 o 
   1   5  13       48.71       51.15      1.99 o 
   2   5  13       13.04       10.63      1.16 o 
   3   5  13        0.07        1.00      0.83 o 
   4   5  13        4.92        3.32      0.83 o 
   5   5  13       42.27       40.52      2.33 o 
   6   5  13       11.85        9.63      1.16 o 
   7   5  13        0.27        0.17      1.00 o 
   8   5  13        0.34       -0.66      1.00 o 
  -3   6  13        1.28        1.83      1.33 o 
  -2   6  13        0.09        1.99      1.16 o 
  -1   6  13        0.48       -0.66      1.33 o 
   0   6  13       14.74       15.71      0.92 o 
   1   6  13       17.44       14.45      1.16 o 
   2   6  13       29.99       33.71      1.66 o 
   3   6  13      178.72      166.01      6.81 o 
   4   6  13        3.09        1.83      1.00 o 
   5   6  13        1.50        1.49      0.83 o 
   6   6  13        0.20        1.16      0.83 o 
   7   6  13        2.46        1.99      1.16 o 
   8   6  13        9.62        5.98      1.49 o 
  -2   7  13        0.91        4.15      1.33 o 
  -1   7  13        2.45        3.32      1.33 o 
   0   7  13       26.13       19.09      2.66 o 
   1   7  13        8.77        5.31      1.16 o 
   2   7  13       21.61       20.09      1.49 o 
   3   7  13       83.27       83.22      2.66 o 
   4   7  13        7.85        5.65      1.16 o 
   5   7  13        0.31        0.33      1.00 o 
   6   7  13        5.00        6.31      1.16 o 
   7   7  13        4.90        4.82      1.16 o 
   8   7  13        0.17        2.49      1.16 o 
   0   8  13       10.60        7.85      1.00 o 
   1   8  13        8.08        7.14      1.16 o 
   2   8  13        6.44        6.31      1.16 o 
   3   8  13        1.23        0.83      1.00 o 
   4   8  13        7.71        6.14      1.16 o 
   5   8  13       47.20       42.35      2.49 o 
   6   8  13        0.54        1.00      1.00 o 
   7   8  13        4.51        4.98      1.33 o 
   1   9  13        1.47        1.49      1.16 o 
   2   9  13       20.03       23.25      1.66 o 
   3   9  13        2.99        3.82      1.16 o 
   4   9  13        0.02       -1.49      1.49 o 
   5   9  13        6.29        7.97      1.33 o 
   6   9  13       12.88       13.95      1.66 o 
  -3  -5  14        0.13       -1.33      1.33 o 
  -2  -5  14       45.15       41.68      2.16 o 
  -1  -5  14        0.30        0.33      1.33 o 
   0  -5  14       20.20       18.29      1.16 o 
   1  -5  14        0.04       -1.00      1.00 o 
  -4  -4  14        0.96        1.99      1.33 o 
  -3  -4  14        0.97        1.33      1.33 o 
  -2  -4  14        1.26        2.49      1.33 o 
  -1  -4  14       60.99       63.61      2.49 o 
   0  -4  14        0.33        0.14      0.76 o 
   1  -4  14       69.66       78.39      2.99 o 
   2  -4  14        9.22        8.30      1.33 o 
   3  -4  14       20.68       22.25      1.66 o 
  -5  -3  14        6.00        4.98      1.49 o 
  -4  -3  14       17.31       16.61      1.66 o 
  -3  -3  14        1.93        2.32      1.33 o 
  -2  -3  14       43.73       43.68      1.99 o 
  -1  -3  14       62.26       58.30      2.99 o 
   0  -3  14      135.73      135.64      3.90 o 
   1  -3  14       71.12       75.57      2.49 o 
   2  -3  14       21.43       28.56      1.66 o 
   3  -3  14        6.71        6.97      1.33 o 
   4  -3  14        5.24        5.31      1.33 o 
  -5  -2  14        5.46        4.98      1.49 o 
  -3  -2  14       12.89       13.95      1.49 o 
  -2  -2  14        8.31        9.30      1.33 o 
  -1  -2  14        0.04       -0.83      1.16 o 
   0  -2  14       38.75       42.56      1.23 o 
   1  -2  14        9.47        6.14      1.16 o 
   2  -2  14       56.38       58.46      2.16 o 
   3  -2  14       35.85       39.03      1.83 o 
   4  -2  14        2.38        1.33      1.16 o 
   5  -2  14        3.06        4.15      1.33 o 
  -5  -1  14       20.85       23.41      1.83 o 
  -4  -1  14       20.45       15.44      1.66 o 
  -3  -1  14       15.59       14.61      1.49 o 
  -2  -1  14       30.37       26.24      1.66 o 
  -1  -1  14        0.18        1.16      1.16 o 
   0  -1  14        0.12        0.30      0.64 o 
   1  -1  14        0.82       -0.33      0.83 o 
   2  -1  14      335.68      332.56     12.47 o 
   3  -1  14        0.41       -0.50      0.83 o 
   4  -1  14        1.51        2.16      1.00 o 
   5  -1  14        0.20       -0.50      1.00 o 
   6  -1  14       10.45       13.28      1.49 o 
  -5   0  14        3.91        6.48      1.49 o 
  -4   0  14        8.55        5.48      1.49 o 
  -3   0  14       29.32       30.39      1.83 o 
  -2   0  14        2.90        1.66      1.16 o 
   0   0  14        1.94        1.27      1.83 o 
   1   0  14        6.95        5.31      1.00 o 
   2   0  14       44.90       49.33      2.49 o 
   3   0  14       10.72       14.45      1.33 o 
   4   0  14       55.81       55.14      2.33 o 
   5   0  14        1.57        0.83      1.00 o 
   6   0  14        6.14        4.65      1.33 o 
  -5   1  14        7.41        6.81      1.66 o 
  -4   1  14       19.78       18.76      1.66 o 
  -3   1  14      121.11      124.10      5.32 o 
  -2   1  14       35.35       39.53      1.83 o 
  -1   1  14        2.86        3.65      1.16 o 
   0   1  14       12.01        8.80      1.16 o 
   1   1  14       11.75        7.97      1.00 o 
   2   1  14      123.10      124.11      4.49 o 
   3   1  14        9.08        9.13      1.00 o 
   4   1  14      465.52      461.50     15.64 o 
   5   1  14       32.94       36.20      1.83 o 
   6   1  14        2.42        1.66      1.00 o 
   7   1  14        0.14       -1.00      1.49 o 
  -5   2  14        0.17        2.82      1.33 o 
  -4   2  14        1.64        2.16      1.33 o 
  -3   2  14        0.94        2.66      1.33 o 
  -2   2  14        0.01        1.16      1.16 o 
  -1   2  14       17.82       15.44      1.49 o 
   0   2  14        7.08        6.04      1.74 o 
   1   2  14        7.56        4.98      1.00 o 
   2   2  14       29.47       26.41      1.49 o 
   3   2  14       14.08       13.12      1.16 o 
   4   2  14        1.40        0.33      0.83 o 
   5   2  14        0.58        0.33      1.00 o 
   6   2  14        0.31        1.00      1.00 o 
   7   2  14       29.78       28.23      1.83 o 
  -4   3  14       22.89       27.57      1.99 o 
  -3   3  14       15.36       16.94      1.49 o 
  -2   3  14        1.87        2.82      1.16 o 
  -1   3  14      751.84      799.88     29.48 o 
   0   3  14       71.09       67.80      1.91 o 
   1   3  14      128.20      132.25      4.98 o 
   2   3  14      131.82      126.44      5.65 o 
   3   3  14       31.54       25.91      1.33 o 
   4   3  14       52.70       48.33      1.99 o 
   5   3  14       10.54       11.62      1.16 o 
   6   3  14       13.08       11.62      1.33 o 
   7   3  14       31.86       29.73      1.83 o 
   8   3  14        4.97        5.81      1.49 o 
  -4   4  14        4.94        5.15      1.49 o 
  -3   4  14        0.47        0.66      1.16 o 
  -2   4  14        1.05        1.49      1.33 o 
  -1   4  14       75.21       81.06      3.16 o 
   0   4  14       86.72       80.92      2.47 o 
   1   4  14       29.69       27.07      1.49 o 
   2   4  14       13.53       15.44      1.33 o 
   3   4  14       77.47       71.59      4.15 o 
   4   4  14        0.05        0.50      0.83 o 
   5   4  14       20.71       22.09      1.49 o 
   6   4  14        5.28        4.98      1.16 o 
   7   4  14       12.37        8.30      1.33 o 
   8   4  14        4.86        3.32      1.33 o 
  -3   5  14        4.73        6.81      1.49 o 
  -2   5  14        0.30        0.17      1.16 o 
  -1   5  14        3.95        6.14      1.33 o 
   0   5  14        2.12        1.99      0.68 o 
   1   5  14      377.08      373.70     14.80 o 
   2   5  14        8.39       10.30      1.16 o 
   3   5  14        5.48        6.97      1.00 o 
   4   5  14        0.20        0.33      0.83 o 
   5   5  14       25.57       26.74      1.49 o 
   6   5  14        3.21        2.82      1.00 o 
   7   5  14       15.56       15.78      1.49 o 
   8   5  14        0.05        2.16      1.33 o 
  -2   6  14        0.93        3.65      1.33 o 
  -1   6  14        0.68        1.00      1.16 o 
   0   6  14        0.37        0.60      0.91 o 
   1   6  14        2.67        3.32      1.16 o 
   2   6  14       29.17       30.56      1.66 o 
   3   6  14       10.53       12.45      1.16 o 
   4   6  14        1.86        1.49      1.00 o 
   5   6  14        3.59        0.33      1.00 o 
   6   6  14        4.03        1.33      1.00 o 
   7   6  14        0.08       -1.00      1.00 o 
   8   6  14       13.64       10.63      1.66 o 
  -1   7  14        0.09        1.16      1.33 o 
   0   7  14       10.82       11.45      0.99 o 
   1   7  14        2.16        0.83      1.00 o 
   2   7  14       70.30       76.57      3.32 o 
   3   7  14        2.50        3.82      1.00 o 
   4   7  14       25.58       30.22      1.66 o 
   5   7  14       15.72       16.94      1.49 o 
   6   7  14        0.09       -0.66      1.00 o 
   7   7  14        0.08        2.32      1.16 o 
   8   7  14        1.24       -0.83      1.16 o 
   0   8  14        4.51        4.56      1.08 o 
   1   8  14        0.17        1.16      1.00 o 
   2   8  14        8.00        9.47      1.33 o 
   3   8  14        2.41        2.82      1.33 o 
   4   8  14       48.03       55.47      2.33 o 
   5   8  14       10.23       13.95      1.66 o 
   6   8  14        0.28       -1.66      1.66 o 
   7   8  14        2.85        2.99      1.16 o 
   2   9  14        0.02        1.00      1.49 o 
   3   9  14        1.97        2.66      1.16 o 
   4   9  14        0.01        1.33      1.00 o 
   5   9  14        1.95        1.00      1.16 o 
   6   9  14        0.12       -1.16      1.16 o 
  -3  -4  15        5.04        2.32      1.49 o 
  -2  -4  15       75.04       78.06      3.99 o 
  -1  -4  15        2.83        2.16      1.33 o 
   0  -4  15        9.79        8.44      0.99 o 
   1  -4  15       53.66       57.80      2.49 o 
   2  -4  15        1.93        4.15      1.16 o 
  -4  -3  15        8.21        6.81      1.66 o 
  -3  -3  15       54.49       58.79      2.82 o 
  -2  -3  15       15.65       14.95      1.66 o 
  -1  -3  15       14.23       10.13      1.66 o 
   0  -3  15       49.23       48.19      2.41 o 
   1  -3  15       44.07       44.34      1.99 o 
   2  -3  15        0.00        1.66      1.16 o 
   3  -3  15       58.97       61.62      2.49 o 
  -5  -2  15        9.01        6.48      1.66 o 
  -4  -2  15        9.46       11.13      1.66 o 
  -3  -2  15        4.32        6.81      1.33 o 
  -2  -2  15       55.53       60.79      2.33 o 
  -1  -2  15        8.86        6.31      1.33 o 
   0  -2  15      116.63      115.93      3.40 o 
   1  -2  15       34.01       33.71      1.83 o 
   2  -2  15        7.14        5.98      1.16 o 
   3  -2  15        2.31        3.82      1.16 o 
   4  -2  15        4.27        5.31      1.16 o 
  -5  -1  15       12.69       15.28      1.83 o 
  -4  -1  15        5.21        5.65      1.33 o 
  -3  -1  15       16.41       17.44      1.66 o 
  -2  -1  15       54.24       48.50      1.99 o 
  -1  -1  15       28.76       28.40      1.83 o 
   0  -1  15        3.23        3.54      0.68 o 
   1  -1  15       10.03        8.47      1.16 o 
   2  -1  15      133.07      145.04      6.98 o 
   3  -1  15        4.78        5.65      1.16 o 
   4  -1  15        0.11        0.00      1.00 o 
   5  -1  15        8.79        8.14      1.33 o 
  -5   0  15       19.00       22.25      1.99 o 
  -4   0  15        1.98        2.16      1.33 o 
  -3   0  15        0.98        0.83      1.16 o 
  -2   0  15       20.90       22.25      1.66 o 
  -1   0  15        0.21        1.16      1.16 o 
   0   0  15       10.42        6.77      0.76 o 
   1   0  15       14.51       10.63      1.16 o 
   2   0  15       63.52       63.11      3.65 o 
   3   0  15        1.43        2.49      1.00 o 
   4   0  15        0.54        2.49      1.00 o 
   5   0  15        4.03        3.82      1.16 o 
   6   0  15        0.00       -0.17      1.00 o 
  -4   1  15        7.35        4.32      1.49 o 
  -3   1  15        4.53        5.31      1.49 o 
  -2   1  15        8.81        9.30      1.33 o 
  -1   1  15       30.37       27.24      1.66 o 
   0   1  15        6.10        5.31      2.74 o 
   1   1  15        0.01        1.00      0.83 o 
   2   1  15       12.73        9.80      1.00 o 
   3   1  15       34.96       40.19      1.66 o 
   4   1  15        0.53        2.32      0.83 o 
   5   1  15        0.91        2.82      1.49 o 
   6   1  15        4.26        4.48      1.16 o 
  -4   2  15        0.80        1.49      1.33 o 
  -3   2  15       34.83       44.01      2.16 o 
  -2   2  15       22.18       29.89      1.83 o 
  -1   2  15        0.02        0.17      1.33 o 
   0   2  15        1.58        0.30      1.49 o 
   1   2  15        1.83        2.49      0.83 o 
   2   2  15        0.56        1.66      0.83 o 
   3   2  15        8.53        8.97      1.16 o 
   4   2  15        8.52        7.31      1.16 o 
   5   2  15       10.33        8.47      1.33 o 
   6   2  15        0.32        2.66      1.00 o 
   7   2  15        2.01        1.33      1.16 o 
  -4   3  15        2.94        2.32      1.33 o 
  -3   3  15        1.45       -0.50      1.33 o 
  -2   3  15       11.07        9.80      1.49 o 
  -1   3  15        0.15       -0.50      1.33 o 
   0   3  15       25.82       29.10      1.74 o 
   1   3  15      297.07      339.17     12.14 o 
   2   3  15      231.58      240.34      9.64 o 
   3   3  15       26.20       29.39      1.66 o 
   4   3  15      170.54      161.35      6.98 o 
   5   3  15        0.14        0.17      1.00 o 
   6   3  15        0.48       -1.00      1.00 o 
   7   3  15        3.72        4.98      1.16 o 
  -3   4  15        0.51        1.66      1.33 o 
  -2   4  15        6.10        6.64      1.33 o 
  -1   4  15      137.55      161.49      6.31 o 
   0   4  15       16.56       15.99      0.99 o 
   1   4  15        4.20        2.66      1.00 o 
   2   4  15       20.51       19.76      1.33 o 
   3   4  15       31.55       29.56      1.49 o 
   4   4  15        0.22       -0.66      0.83 o 
   5   4  15        6.52        7.31      1.16 o 
   6   4  15        0.34       -0.17      1.00 o 
   7   4  15       13.09        8.80      1.49 o 
  -2   5  15        5.64        5.48      1.33 o 
  -1   5  15       10.11       15.11      1.66 o 
   0   5  15        0.13       -0.33      0.76 o 
   1   5  15       79.27       71.26      3.49 o 
   2   5  15        0.03       -0.66      0.83 o 
   3   5  15        1.86        0.50      0.83 o 
   4   5  15        8.23        8.14      1.16 o 
   5   5  15       10.53        9.47      1.16 o 
   6   5  15      116.89      114.79      4.32 o 
   7   5  15       25.21       28.06      1.83 o 
  -2   6  15        0.80        0.17      1.33 o 
  -1   6  15        0.04        0.00      1.16 o 
   0   6  15        0.58        1.09      0.68 o 
   1   6  15        5.67        8.30      1.16 o 
   2   6  15       40.80       43.18      1.83 o 
   3   6  15        0.32        0.66      0.83 o 
   4   6  15        1.65        2.49      1.00 o 
   5   6  15        4.79        2.66      1.16 o 
   6   6  15        1.64        0.33      1.16 o 
   7   6  15        0.00        1.16      1.00 o 
  -1   7  15        1.72        2.99      1.49 o 
   0   7  15        1.16        1.16      1.16 o 
   1   7  15        5.26        6.81      1.16 o 
   2   7  15       14.21       13.28      1.33 o 
   3   7  15       43.16       42.35      1.99 o 
   4   7  15        7.82        8.14      1.16 o 
   5   7  15        5.94        5.65      1.16 o 
   6   7  15        2.35        1.83      1.16 o 
   7   7  15        4.39        5.15      1.33 o 
   1   8  15        0.50        1.33      1.16 o 
   2   8  15        2.03        2.32      1.16 o 
   3   8  15        1.01        0.00      1.00 o 
   4   8  15        1.85       -0.17      1.00 o 
   5   8  15       18.26       16.94      1.66 o 
   6   8  15        0.03       -0.66      1.16 o 
   3   9  15        5.09        4.65      1.16 o 
   4   9  15        3.27        2.82      1.16 o 
   5   9  15        4.00        4.82      1.16 o 
  -2  -4  16       51.82       52.98      2.49 o 
  -1  -4  16       24.20       22.75      1.99 o 
   0  -4  16        0.29       -0.43      0.83 o 
  -3  -3  16       25.52       27.73      1.99 o 
  -2  -3  16        6.61        5.48      1.49 o 
  -1  -3  16        0.39        0.83      1.33 o 
   0  -3  16       39.12       39.81      2.16 o 
   1  -3  16        6.34        4.15      1.16 o 
   2  -3  16       29.40       34.54      1.99 o 
  -4  -2  16        0.09        2.16      1.33 o 
  -3  -2  16        2.17        2.82      1.33 o 
  -2  -2  16        2.86        2.99      1.33 o 
  -1  -2  16        6.68        5.48      1.49 o 
   0  -2  16       89.76       85.75      2.59 o 
   1  -2  16       13.90       11.13      1.33 o 
   2  -2  16        2.88        1.16      1.00 o 
   3  -2  16       10.59        8.63      1.33 o 
   4  -2  16        5.56        8.14      1.33 o 
  -4  -1  16        2.42        1.16      1.33 o 
  -3  -1  16        0.03        0.00      1.33 o 
  -2  -1  16        5.54        5.48      1.33 o 
  -1  -1  16        6.37        5.48      1.33 o 
   0  -1  16       51.68       51.67      1.58 o 
   1  -1  16       14.64       13.45      1.33 o 
   2  -1  16        5.40        4.82      1.16 o 
   3  -1  16        0.75        1.33      1.00 o 
   4  -1  16        0.01        1.00      1.00 o 
   5  -1  16        1.01        0.83      1.16 o 
  -4   0  16        0.20       -0.33      1.33 o 
  -3   0  16        0.02       -1.00      1.33 o 
  -2   0  16        0.57        0.17      1.16 o 
  -1   0  16        0.51        1.16      1.16 o 
   0   0  16       39.10       39.54      2.99 o 
   1   0  16       18.36       15.61      1.33 o 
   2   0  16       22.48       22.75      1.49 o 
   3   0  16        9.42        6.64      1.16 o 
   4   0  16        1.09        1.33      1.00 o 
   5   0  16        0.05        1.00      1.00 o 
  -4   1  16        9.20       10.96      1.66 o 
  -3   1  16        0.00        1.83      1.33 o 
  -2   1  16        0.21       -0.17      1.16 o 
  -1   1  16        8.36        5.15      1.33 o 
   0   1  16       24.04       25.69      2.57 o 
   1   1  16        1.24       -0.33      0.83 o 
   2   1  16        5.63        5.31      1.00 o 
   3   1  16       14.32       14.28      1.33 o 
   4   1  16        4.35        2.99      1.16 o 
   5   1  16       34.02       39.36      1.99 o 
   6   1  16        8.27        4.98      1.33 o 
  -4   2  16        6.33        7.64      1.49 o 
  -3   2  16       71.96       72.42      2.66 o 
  -2   2  16        0.47        1.33      1.33 o 
  -1   2  16       18.84       11.46      1.66 o 
   0   2  16        0.01       -0.64      0.64 o 
   1   2  16        0.00       -0.66      0.83 o 
   2   2  16       91.17       89.04      3.99 o 
   3   2  16        0.14        0.00      0.83 o 
   4   2  16        0.02        0.17      0.83 o 
   5   2  16        6.02        6.31      1.33 o 
   6   2  16       13.16       14.11      1.66 o 
  -3   3  16       21.95       24.58      1.99 o 
  -2   3  16       32.70       32.05      1.99 o 
  -1   3  16       12.15        6.81      1.49 o 
   0   3  16       23.77       24.05      2.32 o 
   1   3  16      104.43      102.33      4.49 o 
   2   3  16       17.93       23.25      1.49 o 
   3   3  16      112.39      132.23      6.81 o 
   4   3  16        0.94        1.99      1.00 o 
   5   3  16        0.09        0.50      1.83 o 
   6   3  16        3.75        1.66      1.16 o 
   7   3  16        5.03        6.48      1.33 o 
  -3   4  16        3.37        0.00      1.33 o 
  -2   4  16        1.06        1.49      1.16 o 
  -1   4  16        9.76       10.63      1.49 o 
   0   4  16        0.43        1.15      0.76 o 
   1   4  16       32.65       31.72      1.66 o 
   2   4  16        0.06       -0.50      1.16 o 
   3   4  16        2.63        2.32      1.16 o 
   4   4  16        0.33        0.50      1.16 o 
   5   4  16        0.72        0.83      1.00 o 
   6   4  16        2.96        3.65      1.33 o 
   7   4  16        1.39        0.66      1.00 o 
  -2   5  16        0.00       -1.33      1.33 o 
  -1   5  16        4.91        3.99      1.49 o 
   0   5  16        5.76        6.66      1.00 o 
   1   5  16        0.31        1.49      1.00 o 
   2   5  16        2.18        1.83      0.83 o 
   3   5  16        0.82        2.82      0.83 o 
   4   5  16        7.47        7.31      1.00 o 
   5   5  16        0.20        0.83      1.00 o 
   6   5  16       13.86       11.46      1.49 o 
   7   5  16        0.99        0.66      1.16 o 
  -1   6  16        3.13        4.65      1.49 o 
   0   6  16        0.27        0.43      1.33 o 
   1   6  16        1.89        2.32      1.00 o 
   2   6  16        0.07        0.33      1.00 o 
   3   6  16        2.25        1.16      1.00 o 
   4   6  16        0.26        1.00      1.16 o 
   5   6  16        1.42        1.99      1.00 o 
   6   6  16        0.20        1.16      1.16 o 
   7   6  16        0.45       -0.83      1.00 o 
   0   7  16        0.57       -0.23      1.33 o 
   1   7  16        1.97        2.66      1.16 o 
   2   7  16        0.02        0.33      1.00 o 
   3   7  16        4.03        2.32      1.00 o 
   4   7  16        4.35        2.82      1.16 o 
   5   7  16        1.69        1.49      1.00 o 
   6   7  16        6.32        7.80      1.33 o 
   2   8  16       16.19       16.61      1.66 o 
   3   8  16        1.01       -1.00      1.00 o 
   4   8  16        1.12        1.00      1.00 o 
   5   8  16        0.43       -0.33      1.00 o 
   6   8  16        5.30        5.15      1.33 o 
  -2  -3  17        0.50        0.83      1.49 o 
  -1  -3  17       32.34       32.88      2.32 o 
   0  -3  17        1.23        1.36      0.87 o 
   1  -3  17       20.94       21.92      1.83 o 
  -3  -2  17        1.54        1.33      1.33 o 
  -2  -2  17        2.95        2.66      1.33 o 
  -1  -2  17        0.02       -0.83      1.33 o 
   0  -2  17        7.54        5.86      1.66 o 
   1  -2  17        1.57       -0.33      1.16 o 
   2  -2  17       12.43       15.78      1.49 o 
   3  -2  17        0.04        0.66      1.16 o 
  -2  -1  17        1.57        1.99      1.33 o 
  -1  -1  17        0.09       -0.17      1.33 o 
   0  -1  17       13.72       14.51      1.04 o 
   1  -1  17       13.52       11.96      1.33 o 
   2  -1  17       45.57       47.33      2.49 o 
   3  -1  17        0.80        0.50      1.16 o 
   4  -1  17        0.33        2.66      1.16 o 
  -3   0  17        0.00       -1.00      1.33 o 
  -2   0  17        3.72        3.32      1.33 o 
  -1   0  17        4.45        0.83      1.33 o 
   0   0  17       34.02       32.63      1.23 o 
   1   0  17        1.02        0.50      0.83 o 
   2   0  17        0.01       -0.50      1.00 o 
   3   0  17        6.61        4.82      1.16 o 
   4   0  17       10.70        8.63      1.49 o 
   5   0  17        3.05        3.32      1.16 o 
  -3   1  17        0.13       -1.33      1.33 o 
  -2   1  17        3.04        1.49      1.33 o 
  -1   1  17        0.34       -0.17      1.33 o 
   0   1  17        0.04        1.20      1.25 o 
   1   1  17        0.73       -0.17      1.00 o 
   2   1  17        0.09        1.00      0.83 o 
   3   1  17        0.04        0.83      1.00 o 
   4   1  17        1.22        0.33      0.83 o 
   5   1  17        0.02       -0.33      1.49 o 
  -3   2  17        3.84        5.81      1.49 o 
  -2   2  17        0.61        0.50      1.33 o 
  -1   2  17        3.65        1.83      1.49 o 
   0   2  17        0.65        1.58      1.16 o 
   1   2  17        4.35        3.49      1.00 o 
   2   2  17       58.11       62.12      2.66 o 
   3   2  17        0.14       -0.50      0.83 o 
   4   2  17        2.26        1.49      1.00 o 
   5   2  17        3.16        3.82      1.49 o 
   6   2  17        7.41        6.48      1.33 o 
  -3   3  17       24.44       29.56      2.16 o 
  -2   3  17       12.64        9.96      1.49 o 
  -1   3  17       13.29        7.31      1.49 o 
   0   3  17        0.00       -0.75      0.75 o 
   1   3  17       31.83       27.07      1.66 o 
   2   3  17        7.00        5.98      1.16 o 
   3   3  17      106.27      110.80      5.32 o 
   4   3  17        5.16        4.48      1.16 o 
   5   3  17        0.11       -0.83      1.33 o 
   6   3  17        0.25       -1.16      1.99 o 
  -2   4  17        0.12        0.33      1.16 o 
  -1   4  17       36.99       37.53      2.16 o 
   0   4  17        0.20       -0.50      0.82 o 
   1   4  17       78.48       77.40      2.49 o 
   2   4  17       22.60       20.76      1.49 o 
   3   4  17        0.94        1.33      0.83 o 
   4   4  17       41.94       39.19      1.83 o 
   5   4  17        3.98        1.83      1.16 o 
   6   4  17        2.28        1.49      1.16 o 
  -1   5  17        8.48        8.30      1.66 o 
   0   5  17       42.41       40.18      1.39 o 
   1   5  17        0.00        0.33      1.00 o 
   2   5  17        0.81        2.49      1.00 o 
   3   5  17       24.99       24.41      1.49 o 
   4   5  17        0.40       -1.49      1.49 o 
   5   5  17        3.40        6.31      1.16 o 
   6   5  17        0.39        0.83      1.16 o 
   0   6  17        0.01       -1.00      1.00 o 
   1   6  17        6.23        3.82      1.16 o 
   2   6  17        0.12        1.16      1.16 o 
   3   6  17        2.65        3.82      1.16 o 
   4   6  17        0.00       -0.50      1.00 o 
   5   6  17        0.09        0.83      1.00 o 
   6   6  17        1.83        1.83      1.16 o 
   1   7  17        5.81        6.14      1.16 o 
   2   7  17        0.58        1.83      1.16 o 
   3   7  17        5.69        4.98      1.16 o 
   4   7  17       11.63       15.94      1.49 o 
   5   7  17        0.12        0.50      1.16 o 
   6   7  17        0.29        1.00      1.16 o 
   3   8  17        1.27        0.50      1.00 o 
   4   8  17       14.84       11.46      1.49 o 
  -1  -2  18        0.73        0.50      1.33 o 
   0  -2  18        1.93        1.85      1.49 o 
   1  -2  18        1.01        1.66      1.16 o 
  -2  -1  18       30.28       30.39      1.99 o 
   0  -1  18       23.77       23.21      1.49 o 
   1  -1  18       25.45       21.09      1.83 o 
   2  -1  18       23.83       32.88      1.83 o 
   3  -1  18        2.58        3.99      1.16 o 
  -2   0  18       17.22       15.28      1.66 o 
  -1   0  18        1.90       -0.50      1.33 o 
   0   0  18        0.62        0.72      0.87 o 
   1   0  18        2.96        2.32      1.16 o 
   2   0  18        0.00        0.66      1.00 o 
   3   0  18        6.74        8.47      1.33 o 
   4   0  18        0.07        0.17      1.16 o 
  -2   1  18        0.36        1.49      1.33 o 
  -1   1  18        1.46        2.32      1.49 o 
   0   1  18       16.42       15.28      1.66 o 
   1   1  18        1.38        2.66      1.83 o 
   2   1  18        0.08       -0.83      0.83 o 
   3   1  18        0.00        0.66      1.00 o 
   4   1  18       14.47       14.78      1.49 o 
   5   1  18        0.08        0.33      1.00 o 
  -2   2  18        1.87        2.99      1.33 o 
  -1   2  18        0.61        0.83      1.33 o 
   0   2  18        0.13        0.98      0.92 o 
   1   2  18        0.33       -0.17      0.83 o 
   2   2  18       18.85       14.45      1.33 o 
   3   2  18        3.07        3.82      1.00 o 
   4   2  18        3.67        2.16      1.16 o 
   5   2  18        3.31        3.15      1.33 o 
  -2   3  18        5.15        5.98      1.49 o 
  -1   3  18        4.71        5.65      1.49 o 
   0   3  18        0.77        1.41      0.76 o 
   1   3  18        5.61        3.15      1.00 o 
   2   3  18        0.00        0.83      1.00 o 
   3   3  18        9.22       11.29      1.33 o 
   4   3  18       18.44       16.44      1.49 o 
   5   3  18       13.87       14.95      1.66 o 
   6   3  18        0.14        1.99      1.16 o 
  -1   4  18        3.54        3.49      1.49 o 
   0   4  18        0.00        0.25      0.82 o 
   1   4  18       44.81       48.83      2.16 o 
   2   4  18        7.64        8.14      1.16 o 
   3   4  18       68.23       71.25      3.16 o 
   4   4  18       83.42       75.08      2.66 o 
   5   4  18        0.94        0.66      1.00 o 
   6   4  18        0.03        0.33      1.00 o 
   0   5  18        0.02       -0.28      0.80 o 
   1   5  18        0.30        0.50      0.83 o 
   2   5  18        0.76       -0.66      1.00 o 
   3   5  18        2.10        2.49      1.00 o 
   4   5  18        0.98        0.50      1.00 o 
   5   5  18        0.02        0.66      1.16 o 
   6   5  18        0.38        2.49      1.83 o 
   1   6  18        2.15        2.66      1.00 o 
   2   6  18        1.32        2.82      1.16 o 
   3   6  18        0.07        0.00      1.00 o 
   4   6  18        2.78        4.82      1.16 o 
   5   6  18        0.76        1.66      1.16 o 
   2   7  18        0.56        0.83      1.16 o 
   3   7  18        0.92       -0.33      1.00 o 
   4   7  18        1.06        0.17      1.00 o 
   0  -1  19        2.30        2.82      1.16 o 
   1  -1  19        5.51        4.48      1.33 o 
  -1   0  19        0.01       -1.00      1.33 o 
   0   0  19       14.68       11.47      1.25 o 
   1   0  19        7.38        4.65      1.33 o 
   2   0  19        2.21        4.15      1.49 o 
   3   0  19        0.34       -1.00      1.00 o 
  -1   1  19        0.13        1.99      1.49 o 
   0   1  19       21.06       19.48      1.23 o 
   1   1  19        0.04       -0.17      1.00 o 
   2   1  19        0.82        1.49      1.00 o 
   3   1  19        1.35        2.99      1.16 o 
   4   1  19        0.18        1.16      1.16 o 
  -1   2  19        2.62        1.16      1.49 o 
   0   2  19        1.17        0.30      0.87 o 
   1   2  19        0.60        0.83      1.00 o 
   2   2  19        1.54        2.82      1.16 o 
   3   2  19        0.01        0.50      1.00 o 
   4   2  19        1.06        1.66      1.00 o 
  -1   3  19       19.83       20.43      2.16 o 
   0   3  19        2.61        3.10      1.25 o 
   1   3  19        0.00       -1.00      1.00 o 
   2   3  19       46.35       46.50      2.16 o 
   3   3  19        6.41        7.31      1.16 o 
   4   3  19        1.36        0.83      1.16 o 
   5   3  19       20.50       19.26      1.66 o 
   0   4  19        3.00        3.63      0.87 o 
   1   4  19       23.02       23.91      1.66 o 
   2   4  19        0.16       -0.50      1.00 o 
   3   4  19       90.88       96.50      3.99 o 
   4   4  19        7.88        8.80      1.49 o 
   5   4  19       10.78        8.80      1.49 o 
   1   5  19        0.31        1.00      1.00 o 
   2   5  19        0.35        1.00      1.16 o 
   3   5  19        3.81        2.16      1.00 o 
   4   5  19        0.33        0.66      1.00 o 
   5   5  19        0.62       -1.00      1.33 o 
   2   6  19        4.83        4.82      1.33 o 
   3   6  19        0.31       -0.50      1.83 o 
   4   6  19        2.89        2.49      1.49 o 
   1   1  20        0.03       -0.83      1.16 o 
   1   2  20        4.48        0.66      1.33 o 
   2   2  20        1.93        1.49      1.16 o 
   3   2  20        0.93        1.00      1.00 o 
   1   3  20        2.35        0.33      1.16 o 
   2   3  20        1.41        1.66      1.16 o 
   3   3  20        2.77        1.16      1.16 o 
   2   4  20        9.62        9.63      1.33 o 
   3   4  20       60.80       62.11      2.82 o 
                                                 
